# Supplementary material for: Comparative effects of nonsteroidal anti-inflammatory drugs at castration and tail-docking in neonatal piglets
Source: PLoS One. 2021 Nov 30;16(11):e0254409. doi: 10.1371/journal.pone.0254409 (PMC8631668; doi:10.1371/journal.pone.0254409)
Supplement: S1 Data — (XLSX) [file pone.0254409.s001.xlsx]

## Sheet: Raw Activity Counts
Minute	Pig_03	Pig_05	Pig_07	Pig_08	Pig_09	Pig_10	Pig_11	Pig_12	Pig_13	Pig_14	Pig_15	Pig_16	Pig_17	Pig_18	Pig_19	Pig_20	Pig_21	Pig_22	Pig_23	Pig_24	Pig_25	Pig_26	Pig_27	Pig_28	Pig_30	Pig_32	Pig_33	Pig_34	Pig_35	Pig_36	Pig_37	Pig_38	Pig_39	Pig_40	Pig_41	Pig_42	Pig_43	Pig_44	Pig_45	Pig_46
1	0	0	0	0	0	0	0	0	0	47	258	537	386	1119	0	0	47	23	12	746	109	863	0	0	0	128	623	0	0	470	93	293	0	0	0	0	0	0	0	0
2	0	0	23	0	0	0	0	0	116	0	848	839	726	1119	0	0	0	23	0	497	36	277	0	0	0	526	1077	0	0	817	207	702	0	0	0	0	0	0	0	0
3	0	0	0	0	0	0	287	0	0	0	507	497	403	1452	0	25	0	0	0	657	333	305	0	0	0	747	848	0	0	987	507	517	0	0	0	0	0	0	0	0
4	0	0	0	0	0	0	72	0	0	0	12	293	451	684	0	0	0	0	0	596	85	726	0	0	0	165	997	81	0	600	105	98	0	0	0	0	0	0	0	0
5	0	0	12	0	0	0	24	0	0	35	0	357	305	1147	0	25	0	0	0	308	85	305	0	0	0	451	997	0	0	794	47	123	0	0	0	0	0	0	0	0
6	0	0	0	0	0	0	0	0	47	0	367	615	887	2048	12	0	12	47	249	679	623	563	0	12	0	249	1249	0	0	936	337	724	0	0	0	0	0	0	0	0
7	0	0	12	0	0	0	0	0	0	0	435	790	600	642	273	0	93	193	165	322	229	337	0	0	0	435	824	0	0	1012	305	219	0	0	0	0	0	0	0	0
8	0	0	58	0	0	0	0	0	128	0	1024	409	526	470	229	123	207	263	165	460	287	726	0	123	0	12	848	0	0	840	23	657	0	0	0	0	0	0	0	0
9	0	0	0	0	0	0	24	0	0	0	872	746	337	321	171	12	140	235	221	1044	350	507	0	25	0	663	36	0	0	840	817	615	0	0	0	0	0	0	0	0
10	0	0	47	0	0	0	0	0	0	0	872	576	179	794	732	111	207	70	116	839	452	263	12	148	0	151	287	0	0	705	794	962	0	0	0	0	0	0	0	0
11	0	0	0	0	0	0	0	0	81	0	367	62	321	179	667	148	354	193	419	219	85	321	48	111	0	193	157	0	0	961	305	1184	0	0	0	0	0	0	0	0
12	0	24	70	0	0	0	0	0	0	105	623	0	277	93	418	111	419	93	221	596	215	526	48	135	0	165	452	0	0	1203	435	913	0	0	0	0	0	0	0	0
13	165	0	0	24	0	0	0	49	0	0	60	25	0	0	645	357	370	207	81	322	109	386	452	340	0	936	384	0	0	770	70	815	0	0	0	0	0	0	0	0
14	23	0	0	0	0	0	0	0	0	165	24	0	0	0	258	135	370	370	105	219	36	386	273	234	0	961	186	0	0	1147	207	1125	0	0	0	0	0	0	0	0
15	0	0	0	0	23	0	0	0	0	105	418	0	12	0	732	517	563	277	663	49	24	507	401	234	0	1233	604	0	0	1233	277	576	0	0	0	0	0	0	0	0
16	0	0	0	12	0	0	0	0	0	193	401	234	0	0	367	537	663	526	321	0	85	263	316	234	0	1264	1104	0	0	663	151	1401	0	0	0	0	0	0	0	0
17	0	0	0	72	70	0	0	0	0	0	1220	340	58	58	488	175	435	507	193	0	302	0	316	293	0	1420	72	0	0	1485	370	1154	0	0	0	0	0	0	0	0
18	0	97	0	12	0	0	0	0	0	47	920	278	0	419	565	293	221	435	140	0	186	263	215	263	0	600	488	0	0	770	151	322	0	0	0	0	0	0	0	0
19	12	121	0	0	23	0	0	0	0	0	1249	123	0	386	526	357	179	621	81	0	12	0	109	12	0	582	526	0	0	840	165	111	0	0	0	0	0	0	0	0
20	0	0	0	0	0	0	0	0	0	0	1720	160	0	221	401	219	235	910	140	0	97	116	48	204	0	663	507	0	0	663	291	12	0	0	0	0	0	0	0	0
21	0	60	0	36	0	0	0	0	0	0	1051	1467	0	93	287	478	207	840	207	0	0	435	12	135	70	1012	604	0	0	726	370	278	0	0	0	0	0	0	0	0
22	0	72	0	48	0	0	0	0	0	0	1077	1044	12	35	333	443	207	863	403	0	0	81	0	148	0	1233	367	0	0	747	354	635	0	0	0	0	0	0	0	0
23	0	469	12	0	0	0	0	0	0	0	1374	556	12	0	333	443	321	277	81	12	0	58	109	204	0	1091	645	0	0	81	221	517	35	25	35	24	0	0	0	0
24	0	244	0	0	0	0	0	0	0	12	1280	111	0	235	350	537	726	419	0	0	0	0	244	478	0	1147	133	0	0	58	263	657	0	0	0	0	0	0	0	0
25	0	133	0	0	0	0	0	0	23	0	710	111	0	193	584	308	128	321	0	0	0	0	171	357	0	403	109	0	0	105	12	657	0	0	0	0	0	0	0	0
26	81	244	12	0	0	0	0	0	0	0	1051	148	0	0	333	556	207	563	0	0	0	0	302	357	0	489	157	0	0	140	0	357	0	0	0	0	0	0	0	0
27	0	418	0	0	0	0	157	49	0	0	1191	0	0	0	287	234	354	987	0	0	48	0	367	357	0	663	0	0	0	235	0	340	0	0	0	0	0	0	0	0
28	0	0	0	0	0	25	186	123	0	47	1104	0	0	0	401	443	545	936	0	25	0	0	0	62	0	321	0	0	0	305	0	576	0	0	0	0	0	0	0	0
29	12	171	23	0	23	37	0	12	0	0	1162	111	419	0	333	98	621	451	0	0	0	0	0	0	0	419	0	0	0	337	235	517	0	0	0	0	0	0	0	0
30	12	48	12	0	0	0	0	0	0	0	121	98	451	0	384	576	1119	489	0	0	60	0	0	0	0	507	0	0	0	642	545	679	0	0	0	0	0	0	0	0
31	0	109	0	0	0	0	0	25	0	0	0	702	263	0	133	426	321	321	0	0	0	0	0	135	0	277	0	0	0	840	354	517	0	0	0	0	0	0	0	0
32	0	229	93	0	0	0	0	62	0	0	0	815	794	0	171	111	470	451	12	0	0	12	0	74	0	235	24	151	0	621	337	815	0	0	0	0	0	0	0	0
33	47	0	12	0	0	0	0	12	0	0	0	1017	770	128	565	249	684	249	0	0	0	0	0	263	0	140	72	0	0	794	451	1214	0	0	0	0	0	0	0	0
34	0	0	70	0	47	0	12	0	0	0	24	1952	1038	70	469	293	489	47	35	0	0	0	0	111	0	451	36	23	0	726	179	1273	0	0	0	0	0	0	0	0
35	0	0	277	60	12	0	0	0	116	0	316	340	747	0	36	679	770	489	0	0	0	0	0	49	12	470	157	207	0	105	235	556	0	0	0	0	0	0	0	0
36	12	200	305	24	0	0	85	12	0	151	171	537	140	0	0	1017	470	451	81	0	0	0	121	0	0	354	435	0	0	70	193	962	0	0	0	0	0	0	0	0
37	23	145	207	0	47	12	0	0	0	35	546	1831	207	0	0	478	726	321	435	0	0	0	0	0	0	263	623	12	0	140	235	443	0	0	0	0	0	0	0	0
38	0	244	235	12	12	74	0	0	0	0	565	768	165	0	0	679	961	354	451	0	0	0	0	0	0	249	688	23	0	305	489	1125	0	0	0	0	0	0	0	0
39	0	0	165	12	0	12	0	0	0	0	97	308	47	291	145	746	321	770	621	0	0	0	0	0	0	337	229	0	0	165	305	768	0	0	0	0	0	0	0	0
40	0	0	354	333	0	0	72	0	23	93	60	374	435	794	171	443	451	910	526	0	0	0	0	0	23	419	848	0	0	128	489	635	0	0	0	0	0	0	0	0
41	0	0	305	287	47	12	944	0	12	0	350	702	840	1885	244	1154	354	817	621	0	0	0	0	679	0	235	920	0	0	770	451	1214	0	0	0	0	0	0	0	0
42	0	0	249	72	0	0	258	12	0	249	435	1679	321	435	157	517	337	663	277	0	0	0	0	111	0	507	1191	0	0	1387	305	768	0	0	0	0	0	0	0	0
43	0	0	165	60	0	576	85	0	0	58	623	426	58	507	401	815	179	507	58	0	36	0	0	25	23	105	997	0	0	563	81	576	0	0	0	0	0	0	0	0
44	105	0	140	200	0	556	872	0	0	58	848	556	0	221	367	148	263	193	794	0	0	0	36	0	0	263	384	165	0	1012	165	443	0	0	0	0	0	0	0	0
45	70	36	47	121	0	0	171	0	0	291	1133	1125	0	23	85	391	193	207	887	0	0	12	200	0	0	151	754	0	0	23	526	1125	0	0	0	0	0	0	0	0
46	47	97	23	157	0	62	0	0	0	470	775	596	0	221	12	25	207	370	1203	0	0	0	0	0	0	105	384	0	0	563	987	1273	0	0	0	0	0	0	0	0
47	0	60	93	546	0	25	0	0	0	291	109	1017	0	305	0	204	35	277	663	0	0	0	0	0	128	35	565	0	0	526	165	1243	0	0	0	0	0	0	0	0
48	0	0	93	244	0	308	604	0	0	93	452	409	0	140	0	135	47	386	1552	0	0	116	0	0	81	0	667	0	0	305	207	1716	0	0	0	0	0	0	0	0
49	0	0	403	401	0	234	565	0	0	0	667	635	0	35	0	576	70	1147	747	0	244	0	0	0	0	12	1220	207	0	207	235	1337	0	0	0	0	0	0	0	0
50	0	0	663	97	0	86	12	0	0	105	244	249	0	179	0	357	526	489	0	0	121	0	0	0	0	221	384	207	0	128	277	374	0	0	0	0	0	0	0	0
51	12	85	770	24	0	175	12	37	0	0	920	37	0	0	0	426	165	337	0	0	97	12	0	0	0	165	302	23	0	23	151	1017	0	0	0	0	0	0	0	0
52	0	24	582	0	0	576	0	0	0	93	732	0	0	47	0	219	179	116	0	0	0	23	0	0	0	0	0	58	0	35	235	1071	0	0	0	0	0	0	0	0
53	0	0	582	0	0	839	0	0	0	207	258	12	0	12	0	409	23	526	0	0	0	0	48	0	0	12	0	0	0	179	58	790	0	0	0	0	0	0	0	0
54	0	0	794	0	35	74	12	0	0	386	229	0	47	105	0	657	23	70	0	0	0	0	0	0	0	419	0	0	0	235	0	12	0	0	0	0	0	0	0	0
55	0	0	489	0	0	409	0	0	0	0	418	0	23	12	0	409	58	489	47	0	0	0	0	0	0	277	24	116	0	863	0	657	0	0	0	0	0	0	0	0
56	0	0	81	0	0	0	85	0	0	0	997	0	0	0	0	517	0	794	0	0	0	151	0	0	0	165	157	0	12	642	0	746	0	0	0	0	0	0	0	0
57	0	0	193	0	0	0	0	0	0	0	997	12	0	291	0	426	0	305	0	12	12	470	0	0	0	23	754	0	0	151	0	1154	0	0	0	0	0	0	0	0
58	12	0	193	0	70	0	0	0	0	0	623	322	105	770	0	322	0	451	12	160	109	582	0	0	0	35	367	70	0	23	0	1071	0	0	0	0	0	0	0	0
59	0	0	140	0	128	0	0	0	0	12	848	175	370	1387	0	308	0	563	81	0	12	386	0	0	0	305	604	47	0	0	35	746	0	0	0	0	0	0	0	0
60	0	0	12	0	263	12	0	0	305	0	775	0	58	0	401	839	193	600	0	0	0	321	0	0	0	235	565	23	0	0	35	1154	0	0	0	0	0	0	0	0
61	23	24	0	0	12	37	0	0	0	0	872	0	81	0	710	0	507	354	47	0	0	105	0	0	0	128	258	0	0	58	489	1154	0	0	0	0	0	0	0	0
62	70	0	0	12	193	0	0	0	0	70	944	0	0	0	350	12	105	81	35	0	0	235	0	0	0	545	244	0	0	0	961	576	0	0	0	0	0	0	0	0
63	70	0	0	0	277	62	0	0	0	12	85	86	0	0	872	74	507	165	70	0	0	507	24	0	0	291	229	0	0	193	563	0	0	0	0	0	0	0	0	0
64	23	85	0	0	207	0	0	0	0	47	0	49	0	58	384	357	207	370	23	0	0	470	0	0	0	179	435	0	0	705	305	0	0	0	0	0	0	0	0	0
65	0	24	0	0	403	25	24	0	0	47	0	0	0	23	287	426	221	235	81	0	0	435	0	0	0	23	200	0	0	747	582	0	0	0	0	0	0	0	0	0
66	12	0	23	200	600	0	0	0	0	140	48	0	0	0	418	123	354	337	0	0	0	0	12	0	0	582	0	0	0	507	1420	0	0	0	0	0	0	0	0	0
67	12	0	0	36	193	0	133	0	0	0	302	0	0	23	584	278	354	435	12	0	0	0	24	0	0	910	0	0	0	419	116	409	0	0	0	0	0	0	0	0
68	0	0	0	0	140	0	36	0	0	0	667	0	0	0	72	263	354	451	0	0	0	0	0	0	0	663	0	47	0	663	12	374	0	0	0	0	0	0	0	0
69	0	0	0	0	235	0	0	0	0	0	944	12	12	0	97	74	419	403	0	0	48	0	0	0	0	1038	0	0	0	563	0	409	0	0	0	0	0	0	0	0
70	12	0	0	85	582	74	0	0	0	0	418	49	0	0	186	135	419	12	0	0	0	0	0	0	0	151	12	0	0	386	0	98	0	0	0	0	0	0	0	0
71	0	0	0	186	1119	12	0	0	0	0	688	409	0	0	0	0	747	526	0	0	0	0	0	0	0	165	0	47	0	435	0	249	0	0	0	0	0	0	0	0
72	235	171	23	157	370	219	186	0	0	0	1133	938	0	0	200	0	684	221	0	0	0	0	12	0	0	291	0	0	0	12	0	293	0	0	0	0	0	0	0	0
73	291	384	165	97	23	37	526	0	70	12	775	1071	0	0	200	0	770	151	0	0	24	0	0	0	0	235	0	0	0	0	0	357	0	0	0	0	0	0	0	0
74	35	200	128	273	47	74	0	0	0	0	688	74	0	81	157	0	582	207	0	0	72	0	0	25	0	128	0	0	0	0	0	497	0	0	0	0	0	0	0	0
75	140	109	93	273	70	74	0	0	0	165	1051	62	12	93	215	0	642	305	58	0	0	0	0	0	0	151	0	0	0	0	151	537	0	0	0	0	0	0	0	0
76	81	302	291	452	321	12	0	0	0	140	944	0	35	0	0	0	563	705	0	0	0	0	0	0	0	221	0	0	0	0	23	576	0	0	0	0	0	0	0	0
77	263	60	684	435	179	0	0	0	0	207	997	86	0	47	0	135	705	193	0	0	0	0	0	0	0	221	229	0	0	0	35	1369	0	0	0	0	0	0	0	0
78	12	48	337	920	794	0	0	0	0	0	435	409	0	0	0	724	451	545	0	0	0	0	0	0	0	305	60	0	0	0	0	1154	0	0	0	0	0	0	0	0
79	81	200	354	775	93	0	0	0	0	0	799	160	0	12	0	263	526	321	12	0	0	0	0	0	0	337	0	0	0	0	116	1467	0	0	0	0	58	62	85	105
80	93	121	370	997	81	49	0	0	0	0	367	391	0	0	0	204	451	291	0	0	0	0	0	0	0	337	0	12	0	0	386	1154	0	0	0	0	0	0	0	0
81	193	145	140	350	0	0	0	0	0	47	72	556	0	0	0	357	470	277	0	0	0	0	0	0	0	419	0	0	0	0	221	1871	0	0	0	0	0	0	0	0
82	207	350	0	645	0	0	24	12	0	12	12	596	507	116	0	0	337	105	0	25	0	0	0	0	0	526	0	0	0	207	12	1605	0	0	0	0	0	0	0	0
83	128	0	12	1077	0	98	0	49	0	0	0	478	128	863	0	0	321	12	0	0	0	0	0	0	0	1233	48	0	0	337	12	1401	0	0	0	0	0	0	0	0
84	12	60	0	1473	0	556	0	0	116	0	12	293	93	0	0	0	235	0	81	25	0	0	0	0	0	961	97	0	0	193	12	234	0	0	0	0	0	0	0	0
85	47	157	0	1133	0	278	0	0	12	0	0	293	470	0	0	0	128	0	0	0	0	0	0	0	0	642	0	0	0	221	12	1214	0	0	0	0	0	0	0	0
86	140	0	0	1249	0	278	0	0	0	105	0	0	151	179	0	0	0	0	0	0	133	291	24	0	0	817	0	0	0	817	0	790	0	0	0	0	0	0	0	0
87	23	24	35	1473	0	37	350	12	0	193	0	0	128	0	435	0	93	23	0	0	0	128	186	0	0	1885	0	0	0	386	35	556	0	0	0	0	0	0	0	0
88	193	0	0	944	12	86	0	12	0	0	24	0	35	0	287	135	794	470	0	0	0	12	0	49	0	840	507	0	0	165	235	679	0	0	0	0	0	0	0	0
89	23	200	35	1280	23	98	507	148	0	35	0	0	12	0	0	160	451	58	0	0	0	0	24	0	0	1324	48	0	0	179	12	409	0	0	0	0	0	0	0	0
90	151	12	0	824	12	190	584	175	0	0	0	25	0	0	244	790	419	47	0	0	0	179	0	0	0	291	24	0	0	235	337	679	0	0	0	0	0	0	0	0
91	93	0	0	1280	12	278	732	219	70	221	0	0	12	0	85	576	337	47	0	0	0	0	0	0	0	23	24	0	0	165	105	768	0	0	0	0	0	0	0	0
92	47	0	23	1104	0	98	667	293	140	140	0	0	0	0	48	160	321	321	0	160	0	0	0	0	0	291	0	0	0	600	12	160	0	0	0	0	0	0	0	0
93	0	0	35	896	35	1243	418	204	179	305	0	0	12	0	469	357	370	105	0	160	0	70	0	12	0	0	0	0	0	277	47	190	0	0	0	0	0	0	0	0
94	35	0	0	799	0	1243	435	357	291	403	0	0	0	0	72	219	489	165	0	86	0	0	0	0	0	0	0	0	0	621	105	0	0	0	0	0	0	0	0	0
95	58	12	0	1220	35	889	157	135	23	235	0	0	0	0	48	219	370	47	0	190	0	0	24	0	0	0	0	0	0	840	23	0	0	0	0	0	0	0	0	0
96	0	133	47	824	249	37	0	37	23	23	0	0	23	0	350	278	337	23	116	86	0	0	97	0	0	179	0	0	0	663	70	0	0	0	0	0	0	0	0	0
97	23	145	705	944	794	657	0	25	47	12	0	0	0	0	244	111	747	0	93	0	0	0	0	0	0	70	85	0	0	794	305	0	0	0	0	0	0	0	0	0
98	0	452	663	710	1038	1125	12	12	105	47	0	0	0	0	350	86	489	0	0	0	0	0	0	0	0	0	12	0	0	600	277	12	0	0	0	0	0	0	0	0
99	0	333	582	848	1324	1017	186	98	0	0	0	0	0	0	401	74	582	0	0	0	0	0	0	0	0	0	0	0	0	747	140	0	0	0	0	0	0	0	0	0
100	179	452	770	645	726	990	258	391	221	0	0	0	12	0	48	204	507	0	0	0	24	0	0	0	0	0	0	0	0	600	354	0	0	0	0	0	0	0	0	0
101	12	604	794	896	705	724	350	12	165	0	0	0	0	0	24	278	93	419	0	0	0	0	0	0	0	0	0	0	0	235	642	12	0	0	0	0	0	0	0	0
102	207	688	582	645	817	596	645	746	621	0	0	0	0	0	0	25	93	684	0	0	0	0	0	12	0	0	0	0	0	621	726	62	0	0	0	0	0	0	0	0
103	93	710	600	896	910	308	848	160	642	0	0	0	0	0	0	74	179	47	0	0	0	0	0	135	0	0	0	0	0	221	582	160	0	0	0	0	0	0	0	0
104	35	507	770	896	1203	702	350	340	419	0	0	0	0	0	0	98	105	179	0	0	0	0	0	190	0	0	0	0	0	221	887	679	0	0	0	0	0	0	0	0
105	151	435	663	384	563	249	200	98	105	0	0	0	0	0	0	37	726	58	0	0	0	0	12	278	0	0	0	0	0	435	489	537	0	0	0	0	0	0	0	0
106	93	435	249	584	305	249	418	12	23	0	0	0	0	0	0	148	165	140	0	0	0	0	0	234	0	0	0	0	0	684	291	615	0	0	0	0	0	0	0	0
107	221	896	489	171	249	357	754	340	249	0	0	0	0	0	0	746	451	140	165	0	0	0	0	123	0	0	0	0	0	936	354	374	0	0	0	0	0	0	0	0
108	151	316	642	350	277	322	754	556	684	0	0	135	0	0	0	357	489	207	58	0	0	0	0	25	0	0	0	0	0	794	386	702	0	0	0	0	0	0	0	0
109	249	350	370	584	354	426	72	86	70	0	0	25	0	0	0	86	263	179	58	0	0	0	0	25	0	0	0	0	0	705	0	938	0	0	0	0	0	0	0	0
110	887	287	470	754	705	478	0	0	370	0	0	0	0	0	0	0	151	70	0	49	0	0	0	409	0	0	0	0	0	817	0	190	0	0	0	0	0	0	0	0
111	0	0	840	507	435	478	0	0	151	0	0	0	0	0	0	497	81	35	0	0	0	0	36	615	0	0	0	0	0	840	0	148	0	0	0	0	0	0	0	0
112	116	36	526	848	663	460	24	0	81	0	0	12	0	0	0	839	489	140	0	0	0	0	0	724	0	0	0	0	0	1147	47	249	0	0	0	0	0	0	0	0
113	12	0	621	565	621	497	273	12	235	0	0	0	0	0	72	790	747	47	0	12	12	0	171	426	0	0	0	0	0	910	249	204	0	0	0	0	0	0	0	0
114	0	0	263	546	354	537	0	0	70	0	0	0	0	58	316	790	435	47	0	0	85	0	0	478	140	0	0	0	0	987	305	391	0	0	0	0	0	0	0	0
115	0	0	179	287	386	724	0	0	35	0	0	49	0	0	157	1017	507	81	0	0	0	0	12	478	0	0	0	0	0	987	386	839	0	0	0	0	0	0	0	0
116	0	0	600	367	545	657	0	0	0	0	0	0	35	0	287	135	321	621	0	0	12	140	72	249	0	0	0	0	0	863	770	596	0	0	0	0	0	0	0	0
117	23	12	321	350	507	478	109	0	12	0	0	0	0	0	258	12	58	128	321	0	0	0	109	0	0	0	0	0	0	747	563	234	0	0	0	0	0	0	0	0
118	0	0	221	215	386	409	0	0	0	0	0	0	0	0	688	0	47	58	305	0	0	0	48	0	35	0	12	0	0	582	305	98	0	0	0	0	0	0	0	0
119	47	0	403	452	337	308	0	0	0	0	0	0	12	0	200	0	35	470	116	0	12	705	0	0	81	0	0	0	0	207	0	293	0	0	0	0	0	0	0	0
120	0	0	354	258	489	204	0	0	0	0	12	0	0	0	384	0	0	277	58	0	0	93	109	0	140	0	12	0	0	221	0	0	0	0	0	0	0	0	0	0
121	0	0	305	215	291	1369	12	12	0	0	0	0	0	0	186	0	0	277	23	0	0	0	0	0	403	47	12	0	0	70	0	0	0	0	0	0	0	0	0	0
122	0	48	354	85	305	517	157	98	0	0	0	25	0	0	0	0	12	12	128	0	0	0	0	0	58	0	0	0	872	207	0	25	0	0	0	0	0	0	0	0
123	0	0	419	133	435	596	0	0	0	0	0	0	0	0	0	0	12	1012	0	49	12	0	0	12	235	0	0	0	121	321	12	0	0	0	0	0	0	0	0	0
124	0	12	489	186	489	249	0	0	0	0	0	0	0	0	0	0	0	526	0	0	0	12	0	0	12	35	0	0	72	337	0	0	0	0	0	0	0	0	0	0
125	0	12	321	316	291	123	418	0	12	0	0	0	0	0	0	0	35	563	0	123	0	0	0	0	936	0	0	0	0	12	0	62	0	0	0	0	0	0	0	0
126	58	24	207	452	470	160	565	0	140	0	0	148	0	0	0	0	70	23	0	12	0	0	60	0	179	0	0	0	0	263	0	0	0	0	0	0	0	0	0	0
127	12	36	321	97	386	111	0	0	0	0	0	0	0	0	0	0	165	0	0	219	0	0	60	0	12	0	0	0	0	0	0	0	0	0	0	0	0	0	0	0
128	0	186	386	244	305	111	0	0	0	23	24	0	0	0	0	0	249	12	140	0	0	0	48	0	0	0	0	0	0	47	0	0	0	0	0	0	0	0	0	0
129	0	688	840	145	337	596	507	0	0	0	48	0	0	0	0	0	58	0	305	0	0	12	0	0	0	0	0	0	0	0	0	0	0	0	0	0	0	0	0	0
130	12	526	470	244	435	443	0	0	0	0	109	12	0	0	0	0	128	0	35	12	48	35	0	0	0	0	171	0	0	105	0	0	0	0	0	0	0	0	0	0
131	0	36	370	287	354	724	0	0	0	0	121	0	0	0	12	25	23	0	0	0	48	140	0	0	0	0	333	0	97	151	0	0	0	0	0	0	0	0	0	0
132	0	0	221	452	507	596	0	0	0	0	401	0	0	0	36	0	23	0	403	0	0	321	0	12	12	0	200	0	0	165	35	0	0	0	0	0	0	0	0	0
133	0	36	12	367	1203	409	36	0	0	0	229	0	0	0	944	0	35	105	291	62	0	35	0	0	0	0	418	0	12	621	0	0	0	0	0	0	0	0	0	0
134	35	0	165	333	684	478	0	25	47	0	0	0	0	0	526	0	12	0	116	0	258	0	0	0	0	0	60	0	133	337	0	0	0	0	0	0	0	0	0	0
135	0	0	221	24	207	322	0	49	58	0	0	0	0	0	0	0	105	291	151	74	0	12	0	0	0	0	12	0	97	545	23	74	0	0	0	0	0	0	0	0
136	0	0	207	258	887	635	0	49	0	0	12	0	0	0	0	0	58	403	105	0	0	291	0	0	0	0	0	116	97	263	0	62	0	0	0	0	0	0	0	0
137	0	0	93	109	337	839	0	0	0	0	0	62	23	12	0	0	0	370	0	0	0	0	0	0	0	0	0	0	36	116	0	0	0	0	0	0	0	0	0	0
138	0	24	23	133	105	1184	0	12	0	0	0	86	0	0	0	0	0	370	0	0	0	0	0	0	12	0	0	0	0	128	0	0	0	0	0	0	0	0	0	0
139	0	0	0	645	35	322	36	0	0	0	0	74	0	0	0	0	0	179	0	0	0	0	0	0	0	0	0	105	0	0	0	25	0	0	0	0	0	0	0	0
140	0	0	105	546	193	576	0	0	0	0	0	148	0	0	0	0	12	0	0	0	0	35	0	0	0	0	0	0	0	128	0	12	0	0	0	0	0	0	0	0
141	0	0	81	623	70	160	0	0	0	23	0	62	0	0	12	0	0	0	0	25	0	23	0	0	0	0	0	0	0	0	0	0	642	278	140	145	0	0	0	0
142	116	0	23	401	23	12	0	0	0	0	0	86	0	0	24	0	35	70	0	0	0	81	0	0	0	0	0	0	0	0	12	0	105	0	0	0	0	0	0	0
143	35	0	0	215	0	0	0	0	0	0	0	0	0	0	0	0	93	263	128	0	133	0	0	0	0	0	0	0	0	0	0	0	12	0	0	0	0	0	0	0
144	23	0	0	0	35	0	0	0	0	0	0	0	0	0	273	0	165	207	12	98	0	128	0	0	0	0	36	0	0	0	0	0	0	0	0	0	0	0	0	0
145	0	0	0	133	81	0	0	0	0	0	0	0	0	0	0	0	235	23	151	0	0	12	0	0	23	0	0	47	0	0	0	0	0	0	0	0	0	0	0	0
146	0	0	0	48	128	0	0	0	0	0	0	0	12	0	0	0	235	0	81	0	273	58	0	0	0	0	48	0	0	0	0	12	0	0	0	0	0	0	0	0
147	0	0	0	0	221	0	0	0	0	0	0	0	12	0	0	0	642	0	0	12	12	321	0	0	0	0	0	0	0	249	0	0	0	0	0	0	0	0	0	0
148	0	0	0	36	507	0	85	0	0	0	0	0	0	0	0	0	507	12	0	0	0	0	0	0	70	0	0	0	0	70	0	0	0	0	0	0	0	0	0	0
149	12	0	12	350	128	0	0	0	0	0	0	0	0	0	0	0	179	0	47	0	0	0	0	0	0	0	0	0	0	23	0	0	0	0	0	0	0	0	0	0
150	0	0	23	0	419	0	0	0	116	0	0	0	0	0	0	0	179	0	305	0	12	0	0	0	0	0	0	0	0	140	47	0	0	0	0	0	0	0	0	0
151	47	0	0	0	770	0	0	12	70	70	0	0	0	0	0	0	70	0	58	0	0	0	0	0	23	0	0	0	0	12	0	0	0	0	0	0	0	0	0	0
152	47	0	0	0	435	0	0	0	0	105	0	0	151	165	0	0	0	0	321	234	244	0	0	0	140	0	109	35	0	263	221	25	105	0	0	0	0	0	0	0
153	0	0	0	0	684	0	24	0	0	370	0	0	0	0	0	0	23	12	207	0	12	0	12	0	563	0	36	0	0	470	277	62	81	0	0	0	0	0	0	0
154	0	0	58	0	726	0	0	0	0	93	0	0	0	0	0	0	0	12	507	12	0	0	12	0	305	0	0	0	0	337	263	62	165	0	0	0	0	0	0	0
155	0	0	0	0	305	0	0	0	0	263	0	0	0	0	0	0	12	23	291	293	0	0	0	0	93	0	0	105	0	277	321	12	642	0	0	0	0	0	0	0
156	0	0	0	0	81	0	157	0	0	370	0	0	0	0	0	0	23	0	582	98	0	0	0	0	70	0	12	81	0	321	151	25	451	0	0	0	0	0	0	0
157	0	0	0	0	12	0	244	0	0	0	0	0	0	0	229	0	0	140	47	175	287	0	0	0	35	0	229	0	0	221	337	0	291	0	0	0	0	0	0	0
158	0	0	0	12	0	0	109	204	0	419	0	0	0	0	0	0	0	0	207	249	24	221	24	0	128	0	0	12	0	23	337	0	291	0	0	0	0	0	0	0
159	0	0	0	0	0	0	97	443	0	321	0	0	0	0	384	0	0	0	403	204	157	0	0	49	0	0	0	0	0	0	193	0	140	0	0	0	0	0	0	0
160	23	0	0	0	0	0	0	25	0	47	0	0	0	0	48	0	35	0	0	293	0	23	0	25	58	0	109	0	0	0	35	0	305	0	0	0	0	0	0	0
161	0	0	0	0	0	0	200	0	0	128	0	0	0	0	0	0	0	0	116	135	121	105	0	25	105	0	157	0	0	0	165	0	105	0	0	0	0	0	0	0
162	0	0	0	0	0	0	72	0	35	0	0	0	0	0	0	0	0	0	23	1044	36	0	0	0	12	0	0	0	0	47	435	0	193	0	0	0	0	0	0	0
163	0	0	0	0	0	0	0	0	12	277	0	0	0	0	0	0	0	0	93	204	121	0	97	0	116	0	0	128	0	23	840	12	321	0	0	0	0	0	0	0
164	0	0	0	0	0	0	0	0	0	47	0	0	0	0	0	0	23	0	0	0	60	0	0	37	47	0	0	12	0	305	794	0	58	0	0	0	0	0	0	0
165	0	0	12	0	23	0	0	0	0	0	0	0	0	0	0	37	305	0	12	0	273	0	0	86	663	0	0	47	0	451	386	0	151	0	0	0	0	0	0	0
166	0	0	0	12	0	0	0	12	35	0	0	0	0	0	60	12	0	0	58	0	215	0	0	190	12	0	0	470	0	370	642	0	35	0	0	0	0	0	0	0
167	0	0	0	0	0	0	171	0	165	116	0	0	0	0	12	219	0	0	47	0	258	0	0	111	0	0	0	370	0	386	582	0	0	0	0	0	0	0	0	0
168	0	0	0	0	0	0	121	0	0	337	0	0	0	0	0	517	0	0	35	0	0	105	0	357	47	0	0	386	0	386	165	0	0	0	0	0	0	0	0	0
169	0	0	0	0	12	0	469	0	0	0	0	0	0	0	0	190	0	12	12	0	0	0	0	657	0	193	0	507	0	321	179	0	0	0	0	0	0	0	0	0
170	0	0	0	0	12	0	0	0	0	81	0	0	0	0	0	25	23	0	0	0	0	93	0	478	128	151	0	193	0	249	370	12	0	0	0	0	0	0	0	0
171	0	0	0	0	12	0	0	0	0	354	0	0	0	0	0	123	0	35	0	0	0	0	0	746	12	151	60	105	0	291	128	0	23	0	0	0	0	0	0	0
172	23	0	0	0	0	0	0	0	0	370	0	0	0	0	0	0	12	0	0	0	0	0	0	815	470	140	384	277	0	507	0	0	0	0	0	0	0	0	0	0
173	0	0	0	0	0	0	0	0	0	93	0	0	0	35	0	0	116	0	0	0	0	0	24	702	321	128	526	419	0	0	0	0	0	0	0	0	0	0	0	0
174	0	0	12	12	0	0	0	0	0	12	0	0	0	0	0	0	179	0	165	0	0	0	0	234	642	140	48	0	0	0	0	0	0	0	0	0	0	0	0	0
175	0	0	70	0	0	0	0	0	0	12	0	0	0	0	12	0	0	0	105	0	0	0	85	635	663	249	72	0	0	0	0	0	12	0	0	0	0	0	0	0
176	0	0	0	0	0	0	0	0	12	193	0	0	0	23	0	0	12	0	207	12	12	0	171	990	47	35	12	0	0	0	0	0	0	0	0	0	0	0	0	0
177	0	0	0	0	0	0	0	0	0	0	0	0	0	35	0	0	0	0	193	0	0	0	48	790	0	249	0	0	0	0	0	0	0	0	0	0	0	0	0	0
178	0	0	0	0	0	0	171	0	0	93	316	0	0	0	0	0	0	0	0	49	0	0	171	1401	0	151	0	0	0	0	0	0	12	0	0	0	0	0	0	0
179	0	0	0	0	12	0	186	0	0	451	0	0	0	0	0	0	0	0	0	0	0	0	133	962	105	140	12	0	0	0	0	0	0	0	0	0	0	0	0	0
180	0	0	0	0	0	0	229	0	0	249	0	0	0	0	0	0	0	0	0	0	0	0	97	990	0	47	287	0	0	140	0	0	0	0	0	0	0	0	0	0
181	0	0	23	0	0	0	215	0	179	116	0	62	0	0	0	0	0	0	0	0	0	0	157	1369	23	370	200	116	0	403	0	0	0	0	0	0	0	0	0	0
182	0	0	0	0	0	0	0	0	0	12	0	0	0	0	0	0	0	0	0	0	0	0	316	635	23	337	200	140	171	321	0	0	12	0	0	0	0	0	0	0
183	0	0	12	0	0	0	48	0	0	47	0	0	35	0	0	0	0	0	0	0	0	0	121	1044	249	470	316	165	418	354	0	0	0	0	0	0	0	0	0	0
184	0	0	0	0	0	0	401	0	0	0	0	0	128	0	302	148	0	0	0	0	0	0	171	938	545	582	287	128	732	105	0	37	35	0	0	0	0	0	0	0
185	81	12	23	0	0	0	12	0	0	0	0	0	23	0	85	0	12	0	12	0	0	0	97	962	70	249	229	0	367	305	0	0	0	0	0	0	0	0	0	0
186	0	12	35	0	0	0	0	0	0	0	0	0	0	0	0	0	0	0	165	0	0	0	302	938	435	193	0	0	316	263	0	0	0	0	0	0	0	0	0	0
187	23	0	23	0	0	0	0	0	0	386	0	0	81	0	604	0	0	0	23	0	0	0	287	790	93	193	258	23	258	321	0	0	0	0	0	0	0	0	0	0
188	0	0	0	0	35	0	0	0	0	12	0	0	151	0	732	0	0	23	0	0	0	0	215	0	81	105	72	0	488	470	0	25	0	0	0	0	0	0	0	0
189	12	0	0	0	0	0	0	0	0	0	0	0	207	0	302	0	0	0	0	0	0	23	24	0	0	207	302	0	171	291	0	37	23	0	0	0	0	0	0	0
190	0	0	12	0	0	0	0	0	179	0	0	0	354	0	287	0	0	0	0	0	0	0	0	0	12	249	333	0	157	563	0	0	0	0	0	0	0	0	0	0
191	0	0	0	24	0	0	0	0	0	12	0	0	370	0	350	12	0	58	0	0	0	0	0	0	12	0	133	0	121	747	0	0	0	0	0	0	0	0	0	0
192	0	0	0	12	12	0	0	0	0	0	0	0	70	0	72	0	0	35	23	0	0	0	0	0	47	0	24	0	418	684	0	0	0	0	0	0	0	0	0	0
193	0	0	0	0	0	0	0	0	0	0	0	0	0	0	0	0	0	0	0	0	0	0	0	0	35	0	121	0	60	817	0	0	0	0	0	0	0	0	0	0
194	0	200	0	12	0	49	0	0	23	0	0	0	0	0	36	0	0	0	0	0	0	140	0	0	0	0	12	0	565	705	0	12	0	0	0	0	0	0	0	0
195	0	244	0	0	0	0	0	0	0	0	0	0	0	0	85	148	0	0	0	12	12	0	0	0	12	0	121	0	645	794	0	0	0	0	0	0	0	0	0	0
196	0	0	0	0	0	0	0	0	0	151	0	0	0	93	0	0	0	0	0	0	0	0	0	0	0	0	0	0	452	747	0	25	0	0	0	0	0	0	0	0
197	12	0	12	0	0	62	0	0	0	207	0	0	0	165	0	0	0	0	0	0	0	0	0	0	105	12	316	0	384	621	0	25	0	0	0	0	0	0	0	0
198	0	0	0	0	0	322	0	0	0	70	48	0	0	47	0	0	35	0	0	12	0	0	0	0	12	0	12	0	186	817	81	0	0	0	0	0	0	0	0	0
199	0	0	0	0	0	790	0	0	0	151	0	12	0	105	0	190	35	0	0	12	0	0	0	0	337	23	0	0	85	663	12	37	0	0	0	0	0	0	0	0
200	0	0	0	0	12	615	0	0	23	0	0	0	0	165	0	0	0	0	0	219	0	0	0	0	151	116	0	0	384	305	0	86	0	0	0	0	0	0	0	0
201	0	0	0	60	0	308	0	0	35	47	0	234	0	35	0	49	0	0	105	0	0	0	0	62	165	93	72	0	215	105	0	62	0	0	0	0	0	0	0	0
202	0	0	0	0	0	460	0	0	47	0	229	190	0	47	0	12	0	116	81	0	36	23	12	160	526	0	121	0	0	116	0	135	0	0	0	0	128	123	507	207
203	0	0	0	85	0	679	72	0	386	0	287	322	0	0	0	391	0	12	12	0	0	563	0	249	81	193	121	0	0	321	0	497	0	0	0	0	0	0	507	0
204	12	0	12	229	0	111	0	0	0	35	367	160	0	12	0	49	0	0	23	0	85	179	0	98	705	277	121	0	0	249	0	98	0	0	0	0	0	0	0	0
205	23	0	0	60	47	0	0	0	0	0	273	0	0	12	0	0	0	58	35	0	109	179	12	12	116	0	24	0	0	0	0	409	0	0	0	0	0	0	0	0
206	0	0	0	157	0	0	0	25	0	0	287	148	0	47	0	0	12	0	81	25	0	0	0	0	58	23	244	0	0	23	0	340	0	0	0	0	0	0	0	0
207	0	0	0	287	0	0	186	12	0	0	604	556	0	0	0	0	0	0	0	0	0	12	12	0	249	0	24	0	0	0	0	123	0	0	0	0	0	0	12	0
208	58	0	12	302	70	0	604	0	0	0	186	175	0	47	0	0	0	0	0	0	0	0	0	0	35	0	85	0	0	0	0	37	0	204	70	85	0	0	488	0
209	0	0	0	258	403	0	97	0	12	0	0	357	0	116	0	0	0	0	93	0	0	0	0	0	116	0	244	0	0	0	0	123	0	135	0	0	0	0	12	0
210	0	36	0	302	116	0	565	12	23	0	0	0	0	105	0	0	0	70	105	0	0	0	0	0	0	0	97	0	36	0	0	175	0	0	0	0	0	0	0	0
211	0	0	0	85	23	0	1133	0	0	47	0	391	0	151	0	0	35	600	12	49	0	0	0	0	47	0	72	0	0	0	0	0	0	0	0	0	0	0	133	0
212	0	0	105	384	12	0	1280	0	12	193	0	478	0	193	0	0	0	451	93	0	0	0	0	0	70	0	452	0	0	0	0	135	0	0	0	0	0	0	24	0
213	0	0	47	316	0	0	302	0	0	0	0	357	35	58	0	49	23	794	0	74	0	0	0	49	0	0	316	0	0	0	0	25	0	190	0	0	0	0	60	0
214	23	0	0	121	0	0	507	0	0	0	0	0	0	35	0	0	23	235	0	160	0	0	24	0	0	70	24	0	0	0	0	0	0	98	0	0	0	0	526	0
215	0	0	35	215	70	12	824	0	0	93	0	0	0	93	0	0	128	93	35	0	0	0	0	0	0	0	200	0	0	0	0	0	0	391	0	0	0	0	145	0
216	0	0	23	36	35	0	1439	0	0	221	0	0	0	193	0	0	277	12	47	0	0	0	0	0	12	0	36	0	12	403	0	0	0	175	0	0	0	0	273	0
217	12	0	0	0	23	0	775	0	0	0	0	0	0	193	12	0	263	70	221	0	0	0	0	0	0	116	0	0	0	81	0	0	0	25	0	0	0	0	469	0
218	0	0	0	12	263	0	896	0	0	0	0	0	0	70	0	0	128	81	128	0	0	0	0	0	0	12	0	0	0	0	0	0	0	74	0	0	0	0	244	0
219	0	0	0	60	179	12	469	0	81	354	0	0	0	151	48	0	235	0	128	12	12	47	0	0	0	23	273	0	0	0	0	0	0	123	0	0	0	0	824	0
220	0	0	305	0	470	12	186	0	235	470	0	0	0	582	333	0	47	0	58	12	60	23	0	0	0	93	546	0	0	0	0	0	0	0	0	0	0	0	12	0
221	0	109	291	0	563	0	488	37	151	600	0	0	0	435	85	0	140	0	277	175	0	81	0	0	0	23	60	0	0	0	0	0	0	0	0	0	0	0	0	0
222	12	507	140	0	770	0	775	62	47	489	0	0	0	165	109	0	93	0	128	0	0	0	97	0	0	128	200	0	0	0	0	0	0	0	0	0	0	0	0	0
223	35	200	0	0	321	0	667	62	165	235	0	0	0	0	0	0	0	0	12	0	0	0	0	0	0	249	109	0	0	116	0	0	0	0	0	0	0	0	0	0
224	58	401	0	0	128	0	971	49	193	526	0	0	0	47	12	0	0	0	526	175	48	193	0	0	0	235	171	0	0	179	0	0	0	0	0	0	0	0	0	0
225	128	258	0	0	0	0	732	25	81	221	0	0	0	23	0	0	0	0	403	537	186	526	0	0	0	435	24	0	0	179	0	0	0	0	0	0	0	0	0	0
226	0	85	0	109	0	0	350	148	140	263	200	0	0	0	0	0	0	116	291	175	121	386	0	0	0	128	24	0	0	235	0	0	0	0	0	0	0	0	0	0
227	58	273	58	0	0	0	507	12	193	105	0	0	0	35	0	0	0	23	507	293	109	370	0	0	0	0	0	0	0	0	0	0	0	0	0	0	0	0	0	0
228	81	350	0	0	0	0	12	0	207	526	0	0	0	0	0	0	0	0	354	219	121	507	0	0	0	0	0	0	0	0	0	0	0	0	0	0	0	0	0	0
229	0	0	47	0	0	0	24	0	70	47	0	0	0	0	72	0	0	0	419	278	584	370	0	0	0	23	0	0	0	0	12	0	81	25	0	0	0	0	0	0
230	105	0	0	0	0	0	0	12	151	386	0	0	0	0	0	0	0	0	235	409	186	337	0	0	337	0	0	0	0	0	58	0	770	86	0	0	0	0	0	0
231	12	0	0	0	0	0	0	0	81	140	0	0	0	0	24	0	0	0	263	443	133	305	0	0	193	140	0	0	0	0	0	0	817	746	0	0	0	0	0	0
232	0	0	23	0	47	0	0	25	151	12	0	0	0	70	171	0	0	0	291	293	302	507	0	0	0	12	0	0	0	35	116	0	747	576	0	0	0	0	0	0
233	0	24	0	0	12	0	0	37	0	12	0	0	0	12	452	0	0	0	642	478	316	305	0	0	0	93	0	0	0	0	58	0	370	391	0	0	0	0	0	0
234	0	258	0	0	0	0	0	0	0	0	0	0	0	0	145	0	0	0	563	175	229	470	0	0	12	0	0	0	0	0	0	0	419	746	0	0	0	0	0	0
235	12	24	0	0	58	0	0	37	0	58	0	0	0	12	0	0	0	0	419	596	287	403	0	0	12	249	0	0	0	0	93	0	235	391	0	0	0	0	0	0
236	0	12	58	12	12	0	435	12	0	93	36	0	0	0	0	0	0	0	165	556	367	277	0	0	58	0	0	0	0	0	0	0	684	938	0	0	0	0	0	0
237	0	526	0	0	0	0	0	0	0	0	85	0	0	0	12	0	0	0	684	790	367	193	0	0	0	0	0	0	48	0	0	0	621	1401	0	0	0	0	0	0
238	23	316	12	0	35	0	0	0	0	0	0	0	0	0	0	0	0	0	726	234	350	545	0	12	12	0	0	0	0	0	12	0	451	374	0	0	0	0	0	0
239	600	133	235	48	221	0	0	0	0	12	0	0	0	0	0	0	0	0	165	175	302	419	0	0	0	70	0	0	0	70	0	0	684	679	0	0	0	0	0	0
240	165	273	165	48	235	0	0	0	0	12	0	0	0	0	0	0	0	70	863	864	244	165	0	0	0	207	0	47	0	0	0	0	582	1273	0	0	0	0	0	0
241	277	60	207	0	105	0	0	0	0	0	0	0	0	0	0	0	0	0	321	293	24	23	0	0	0	0	0	0	0	0	0	0	621	293	0	0	0	0	0	0
242	235	229	116	0	249	0	0	0	0	0	0	0	0	0	0	0	0	0	321	374	215	58	0	0	0	221	0	0	0	0	0	0	526	702	0	0	0	0	0	0
243	58	367	116	244	70	0	0	0	47	0	0	0	0	0	0	0	0	0	277	357	171	419	0	0	0	207	0	0	0	0	128	0	0	278	0	0	0	0	0	0
244	128	526	179	60	221	25	0	0	0	0	0	0	0	105	0	0	0	0	140	293	133	291	0	0	0	291	0	0	0	0	47	0	0	340	0	0	0	0	0	0
245	321	24	128	36	70	293	0	0	0	0	0	0	0	0	97	0	0	0	305	340	333	582	0	0	0	386	24	0	0	0	321	0	0	322	0	0	0	0	0	0
246	151	0	116	12	93	815	0	0	0	0	0	0	0	23	0	0	0	0	370	391	418	128	0	0	0	249	0	0	0	12	151	0	0	12	0	0	0	0	0	0
247	165	0	207	60	105	635	24	0	0	0	0	0	0	0	24	0	0	221	321	234	244	0	0	0	0	93	0	0	0	0	23	0	0	74	0	0	0	0	0	0
248	47	0	165	48	35	25	0	0	0	0	0	0	0	0	0	0	0	0	321	391	85	0	0	25	58	207	0	0	0	0	151	0	0	160	0	0	0	0	0	0
249	179	0	47	0	140	0	0	0	0	0	0	0	0	0	24	0	0	0	207	111	121	0	60	62	58	23	0	0	0	0	70	0	263	249	0	0	0	0	0	0
250	140	0	663	0	321	0	0	0	0	0	0	0	0	0	0	0	0	0	93	409	121	70	36	49	12	23	0	0	0	0	47	0	563	596	0	0	0	0	0	0
251	47	0	179	36	621	0	0	0	193	0	0	0	0	0	0	0	0	0	0	497	0	321	48	12	58	81	0	93	0	23	151	0	435	443	0	0	0	0	0	0
252	70	0	23	145	151	0	0	0	0	0	0	0	0	23	12	0	0	0	0	576	0	0	97	0	0	12	0	58	0	0	207	0	179	308	0	0	0	0	0	0
253	81	0	105	384	35	0	0	0	0	0	0	0	35	0	0	0	0	0	0	615	0	0	109	0	0	12	24	93	0	0	207	0	386	25	0	0	0	0	0	0
254	47	12	0	824	12	0	0	0	0	0	0	0	0	0	0	0	0	0	0	263	0	12	229	263	0	0	0	0	0	0	193	175	128	86	0	0	0	0	0	0
255	0	0	0	244	23	12	0	0	0	0	0	0	0	0	60	0	0	0	0	49	24	403	244	746	0	12	0	0	0	0	0	190	23	537	0	0	0	0	0	0
256	0	97	370	418	0	25	0	0	0	0	0	12	0	35	0	0	0	0	0	0	36	235	287	426	0	81	0	0	0	0	0	0	0	596	0	0	0	0	0	0
257	0	186	249	258	0	0	0	0	0	0	0	0	0	0	0	0	0	0	0	0	72	563	157	409	0	507	0	0	0	0	0	86	0	497	0	0	0	0	0	0
258	0	302	35	121	0	12	0	0	0	0	0	0	0	0	0	0	0	0	0	0	85	354	302	357	0	747	0	193	0	0	0	25	0	175	0	0	0	0	0	0
259	0	384	684	109	116	0	0	0	0	0	0	0	0	0	0	0	0	12	0	0	0	621	215	357	0	563	12	81	0	0	0	86	128	746	0	0	0	0	0	0
260	0	488	337	133	105	98	0	0	0	0	0	0	0	0	0	0	0	0	0	0	121	277	469	278	0	435	0	47	0	0	0	0	179	357	0	0	0	0	0	0
261	105	350	684	48	582	190	0	0	0	23	12	0	0	0	0	0	0	0	0	0	0	207	85	190	0	321	0	58	0	0	0	0	207	537	0	0	0	0	0	0
262	0	435	305	0	165	0	0	0	0	0	0	0	0	0	36	0	0	47	0	12	0	0	36	409	0	81	0	12	0	0	0	0	81	517	0	0	0	0	0	0
263	0	229	70	0	0	322	0	0	12	0	0	0	0	0	12	0	0	23	0	0	0	0	97	340	435	70	0	0	48	0	0	0	263	517	0	0	0	0	0	0
264	0	401	93	0	105	815	0	0	0	0	0	0	12	0	0	0	0	0	0	0	24	0	273	308	386	470	0	0	435	0	23	0	140	340	0	0	0	0	0	0
265	12	200	93	0	207	938	0	0	0	0	0	0	0	0	0	0	0	0	0	0	0	0	215	175	621	235	48	0	435	70	35	175	165	293	0	0	0	0	0	0
266	0	36	0	0	116	204	0	0	0	0	0	25	221	0	0	0	0	0	0	0	0	0	469	278	1038	435	97	0	1280	370	151	293	105	443	0	0	0	0	0	0
267	0	12	0	24	93	497	0	0	0	0	333	25	193	0	0	0	12	0	23	0	0	0	333	98	526	337	0	12	584	354	140	86	128	357	0	0	0	0	0	0
268	0	775	0	133	0	0	0	0	0	0	215	37	81	0	12	0	0	0	179	0	0	0	24	0	179	545	0	0	367	354	105	25	621	938	0	0	0	0	0	0
269	0	200	0	244	70	0	0	0	0	0	171	86	863	0	0	0	0	23	0	0	0	0	0	86	151	910	0	0	384	840	263	357	35	123	0	0	0	0	0	0
270	0	0	0	24	221	1071	0	0	0	0	526	12	305	12	0	0	0	0	0	0	0	12	435	62	321	470	0	151	384	207	235	12	12	204	0	0	0	0	0	0
271	0	0	93	85	305	1502	0	0	0	0	24	148	545	0	0	0	0	23	0	0	0	0	121	37	470	207	72	0	435	116	193	497	0	160	0	0	0	0	0	0
272	47	0	35	157	277	1871	0	0	0	0	435	25	221	0	0	0	0	23	0	0	0	0	0	0	291	165	452	0	316	81	451	293	35	234	0	0	151	135	0	435
273	23	0	179	60	165	2398	0	0	0	0	171	0	193	0	36	0	0	0	0	0	0	0	48	0	12	337	333	0	97	489	863	293	0	0	0	0	0	0	0	910
274	0	0	12	24	23	679	0	0	0	0	0	0	151	12	0	0	0	0	0	25	48	0	72	25	0	321	604	128	418	726	277	278	235	12	0	0	0	0	0	105
275	0	0	12	36	47	204	0	0	0	0	24	0	354	12	12	0	0	0	0	0	12	0	0	0	0	221	333	291	452	663	435	293	81	0	0	0	0	0	0	0
276	0	0	370	24	0	374	0	0	0	0	24	0	140	35	0	0	0	0	12	0	0	0	0	0	23	151	121	116	688	684	419	576	23	0	0	0	0	0	0	305
277	0	0	165	12	12	0	0	0	0	0	12	0	370	0	0	0	0	0	0	0	0	0	0	0	0	370	24	70	157	770	403	160	12	0	0	0	0	0	0	321
278	35	0	70	24	35	0	0	0	0	0	0	123	370	0	0	0	140	0	0	0	0	0	0	0	0	263	24	0	435	1119	337	391	12	0	0	0	0	0	0	12
279	0	0	0	0	105	0	0	0	0	0	12	111	726	582	0	0	221	0	0	0	0	0	0	0	0	221	24	249	435	1420	419	596	23	0	0	0	0	0	0	235
280	0	0	0	0	128	0	0	0	0	0	12	160	337	600	0	0	0	70	0	0	0	0	0	0	0	221	0	165	824	863	600	517	23	12	0	0	93	98	0	35
281	0	0	0	0	47	148	0	0	0	0	0	497	128	291	0	0	0	354	0	0	12	0	0	0	0	179	0	70	799	663	321	219	23	0	0	0	0	0	0	23
282	0	186	0	0	128	657	0	0	35	35	0	679	193	207	0	0	0	35	0	0	0	0	0	0	0	105	0	684	775	370	321	219	0	12	0	0	0	0	0	0
283	81	186	0	0	386	12	0	25	0	12	24	679	507	642	0	0	0	0	0	0	0	0	0	0	0	354	0	435	896	684	600	556	0	160	0	0	0	0	0	0
284	35	0	0	0	600	37	0	0	0	0	0	768	470	621	0	25	0	0	0	0	0	0	0	0	0	489	0	0	401	1203	337	278	0	391	0	0	0	0	0	140
285	0	0	0	48	684	111	0	0	0	0	12	596	489	747	0	0	0	23	0	0	0	0	0	0	0	435	0	403	435	887	386	148	0	12	0	0	0	0	0	277
286	0	0	0	36	193	175	0	0	0	0	133	478	507	910	0	37	0	165	0	0	0	0	0	0	0	235	72	305	710	370	747	340	23	37	0	0	0	0	36	35
287	0	0	23	36	403	537	12	0	0	0	452	790	128	249	0	0	0	35	0	0	0	0	0	0	0	151	0	12	350	70	840	409	0	340	0	0	0	0	0	12
288	0	0	0	24	58	374	0	0	0	12	229	322	165	235	0	0	0	249	0	0	0	0	0	0	0	0	0	0	384	81	794	443	0	443	0	0	0	0	0	193
289	0	0	0	72	545	357	0	0	0	35	0	308	419	291	133	74	0	0	0	37	12	0	0	0	0	0	0	0	171	545	470	635	0	556	0	0	0	0	0	277
290	0	0	12	200	507	391	0	0	0	0	0	391	0	70	215	0	0	0	12	12	0	0	0	0	0	0	0	0	688	582	291	308	0	596	0	0	0	0	145	93
291	0	0	105	12	642	537	0	0	0	0	0	278	0	47	12	0	0	0	35	0	0	0	0	0	0	0	0	0	688	451	435	357	93	576	0	0	0	0	0	35
292	0	0	370	302	337	409	0	0	35	0	0	460	0	128	0	74	0	0	0	0	0	0	0	0	12	0	0	0	287	470	221	556	23	98	0	0	0	0	0	277
293	12	0	58	0	936	537	0	0	140	0	0	426	0	165	0	0	0	0	0	0	0	0	0	0	0	0	0	0	848	726	81	768	0	204	0	0	0	0	0	263
294	0	0	0	0	305	340	0	0	0	0	0	204	0	12	0	0	0	0	0	0	0	0	0	0	0	0	0	0	526	684	23	190	58	25	0	0	0	0	12	58
295	0	0	47	0	12	409	0	12	47	0	0	234	0	58	0	0	0	0	0	12	0	12	0	0	0	35	0	0	775	705	116	576	47	37	0	0	0	0	0	81
296	0	0	305	133	726	938	0	37	58	12	0	135	0	0	0	62	0	47	0	0	0	58	0	0	263	193	0	0	157	165	0	219	35	74	0	0	0	0	0	70
297	0	0	621	273	600	790	0	0	0	0	0	0	0	0	0	322	12	0	0	0	36	23	0	0	23	207	0	0	0	128	0	391	12	0	0	0	0	0	0	0
298	0	0	489	171	507	249	0	0	0	0	0	278	0	0	0	426	0	0	0	0	0	0	0	0	35	47	0	0	0	0	0	615	0	111	0	0	0	0	0	0
299	0	0	165	435	70	49	0	0	305	0	0	12	0	0	24	724	0	0	0	0	109	0	0	0	0	0	0	0	0	0	0	635	12	12	0	0	0	0	0	0
300	0	0	165	200	70	111	0	0	0	0	12	0	0	0	469	234	0	0	0	0	0	0	0	0	0	0	0	0	0	0	0	746	0	12	0	0	0	0	0	0
301	0	0	23	24	35	0	0	0	0	0	0	0	0	0	302	0	0	0	0	0	0	0	0	0	0	0	0	0	0	0	0	724	0	12	0	0	0	0	0	0
302	12	0	0	0	23	37	0	0	370	0	0	0	12	12	229	249	0	0	0	0	0	0	0	0	0	0	0	0	0	0	0	322	0	0	0	0	0	0	0	0
303	0	0	93	0	23	0	0	0	47	0	0	0	0	0	215	308	0	0	0	12	0	0	0	0	0	0	0	0	0	0	0	148	105	25	0	0	0	0	0	0
304	0	0	47	0	0	0	0	0	0	0	0	0	0	0	24	190	0	0	0	86	0	0	0	0	0	0	0	0	0	0	0	0	23	0	0	0	0	0	0	0
305	12	0	0	0	0	0	0	0	0	0	0	0	0	0	316	790	0	0	0	123	0	12	0	12	507	23	0	0	0	0	0	0	12	98	0	0	0	0	0	0
306	0	0	0	72	0	0	0	0	0	0	0	0	0	0	384	426	47	0	0	0	0	0	0	0	582	0	0	0	0	0	0	0	12	86	0	0	0	0	0	0
307	0	0	0	0	0	0	12	0	0	0	36	0	0	0	287	322	0	0	0	0	0	0	0	0	35	0	0	0	0	0	0	0	0	0	0	0	0	0	0	0
308	0	0	0	24	0	0	48	0	0	12	0	0	0	0	350	135	0	0	0	135	0	0	0	0	35	0	0	0	0	0	0	0	0	0	0	0	0	0	0	0
309	0	0	12	200	0	0	0	0	0	0	0	0	0	0	0	249	0	0	0	160	0	277	0	0	0	0	0	0	0	0	0	0	0	0	0	0	0	0	0	0
310	0	0	0	0	0	0	0	0	0	0	0	0	0	0	12	0	116	0	0	0	0	0	0	0	0	0	0	0	0	179	0	0	0	0	0	0	0	0	0	0
311	0	0	0	0	0	12	0	0	47	0	0	0	0	0	200	278	81	47	0	0	200	23	0	0	0	0	0	0	0	337	0	12	0	0	0	0	0	0	0	0
312	0	0	0	0	0	37	0	0	0	0	0	0	0	0	604	357	151	0	0	0	0	0	0	0	0	0	0	0	0	370	0	0	0	12	0	0	0	0	0	0
313	0	0	0	0	0	62	0	0	23	35	0	0	0	0	24	204	128	0	0	0	0	12	0	0	0	0	0	0	0	526	0	0	0	49	0	0	0	0	0	0
314	0	0	0	0	0	160	0	0	0	0	0	0	0	0	0	190	321	0	0	0	0	0	0	0	0	0	0	0	0	526	0	0	0	37	0	0	0	0	316	0
315	0	0	0	0	0	0	0	0	81	0	60	0	0	0	171	98	35	12	0	0	0	0	0	0	0	0	0	0	0	419	0	0	0	0	0	0	0	0	0	0
316	12	0	0	0	0	0	0	0	221	0	0	0	0	0	384	357	140	0	0	0	0	116	0	0	0	0	0	0	0	642	0	0	0	0	0	0	0	0	0	0
317	0	0	0	0	0	0	0	0	105	0	24	0	0	0	546	308	93	12	12	0	0	291	0	0	105	0	0	0	0	563	0	0	23	0	0	0	0	0	0	0
318	58	0	0	36	0	0	0	0	151	0	12	0	0	0	710	596	193	0	0	49	0	105	0	0	0	0	0	0	0	470	0	12	0	0	0	0	0	0	0	0
319	12	0	0	0	0	0	0	0	35	0	0	0	0	0	604	190	263	0	0	249	0	81	0	0	0	0	24	0	0	451	0	0	0	0	0	0	0	0	0	0
320	23	0	12	0	0	0	12	0	0	0	0	25	12	128	848	357	726	0	0	0	0	235	0	0	0	0	171	0	0	35	0	0	0	0	0	0	0	0	0	0
321	35	60	0	0	0	0	0	0	0	12	0	0	23	0	469	657	105	0	0	0	0	12	0	49	0	0	0	0	0	12	0	0	12	98	0	0	0	0	0	0
322	70	229	0	0	0	12	0	0	0	12	0	0	0	0	604	234	507	12	0	62	97	221	0	25	0	0	0	0	0	0	0	0	0	0	0	0	0	0	0	0
323	12	0	0	0	0	0	0	0	0	0	0	0	0	0	60	98	116	0	0	0	109	23	0	0	0	0	12	0	0	0	0	0	0	49	0	0	0	0	0	0
324	0	0	12	0	0	0	0	0	0	0	0	0	0	0	0	219	93	47	12	86	0	58	0	0	0	0	0	0	0	0	0	0	12	0	0	0	0	0	0	0
325	35	0	0	0	0	0	0	0	0	0	0	0	0	93	0	278	58	58	0	49	0	263	0	0	0	0	0	0	0	0	0	0	0	12	0	0	0	0	0	0
326	47	0	0	0	0	0	0	0	0	0	0	0	0	0	0	278	0	105	0	0	0	0	0	0	0	0	0	0	0	0	0	0	23	175	0	0	0	0	0	0
327	0	0	0	0	0	0	0	0	0	0	0	0	0	0	0	0	12	0	12	0	0	179	0	0	0	0	72	0	0	0	0	0	0	0	0	0	0	0	0	0
328	0	0	0	0	0	0	12	0	0	0	0	0	0	0	133	263	165	165	207	0	0	0	0	0	0	0	0	0	0	0	0	0	47	86	0	0	0	0	0	0
329	0	0	23	0	0	0	0	0	0	58	0	37	0	0	384	37	526	305	81	0	0	235	0	12	93	0	0	0	0	0	0	0	23	0	0	0	0	0	24	0
330	0	0	0	0	0	0	0	12	0	0	0	0	0	93	565	12	249	1294	140	0	0	47	0	98	235	0	0	0	0	0	0	0	23	37	0	0	0	0	0	0
331	0	0	0	0	0	0	0	0	0	0	0	0	0	0	488	478	12	337	12	37	0	58	0	12	726	0	0	0	0	0	0	0	0	0	0	0	0	0	0	0
332	0	0	0	0	0	0	0	0	0	0	0	0	0	116	316	596	321	249	0	0	0	23	0	123	116	0	0	0	0	0	0	0	23	25	0	0	0	0	0	0
333	0	0	58	24	0	12	12	0	0	0	0	0	0	0	350	160	489	221	23	0	0	23	0	0	70	0	0	0	0	0	0	0	12	0	0	0	0	0	0	0
334	12	0	23	12	0	0	0	0	0	0	12	0	0	0	302	219	386	305	0	0	0	337	0	0	0	0	0	0	0	0	0	0	0	37	0	0	0	0	0	0
335	0	0	0	0	0	0	0	0	0	0	12	0	105	93	229	175	526	35	0	0	0	193	0	0	12	0	0	0	24	0	12	12	0	86	0	0	0	0	0	23
336	23	0	0	0	0	0	0	0	0	0	0	0	12	0	145	322	582	235	0	0	12	128	0	0	35	0	157	0	0	0	0	0	0	98	0	0	0	0	0	0
337	0	0	0	0	35	0	0	0	0	58	0	0	0	0	0	460	451	0	0	49	0	0	0	0	0	0	0	0	0	0	0	25	0	49	0	0	0	0	0	23
338	0	0	0	0	0	0	0	74	0	0	157	0	23	0	350	702	526	305	0	135	121	23	0	0	0	0	186	0	0	0	0	0	0	135	0	0	0	0	0	0
339	0	0	0	12	0	0	0	0	0	0	60	0	12	0	316	357	507	193	0	25	24	321	0	0	23	0	60	0	0	0	0	0	0	0	0	0	0	0	0	0
340	0	0	0	0	0	0	0	148	0	23	0	0	0	0	384	679	545	277	0	62	0	321	0	0	35	0	0	0	0	0	0	0	0	49	0	0	0	0	0	58
341	0	0	0	0	0	0	0	86	0	193	85	12	0	0	244	702	684	12	0	190	0	0	0	0	12	0	302	0	0	0	0	0	0	278	0	0	0	0	0	0
342	0	24	0	0	0	0	0	135	0	305	36	0	0	0	186	815	221	235	12	234	12	47	0	0	23	0	133	0	0	0	0	340	0	98	0	0	0	0	0	0
343	0	0	12	0	0	0	0	86	0	81	0	0	0	0	186	724	910	370	207	62	121	140	0	0	0	47	316	0	0	0	0	86	47	111	0	0	0	0	0	179
344	0	0	0	0	0	0	0	219	0	70	0	0	0	0	157	790	600	235	12	340	85	0	0	37	0	263	287	81	0	0	0	0	58	148	0	0	0	0	0	0
345	0	72	47	0	0	0	0	37	0	35	0	0	0	35	244	148	249	12	58	322	0	47	0	111	0	128	12	12	0	0	0	0	12	86	0	0	0	0	36	0
346	0	0	12	0	0	0	0	322	0	0	0	0	0	0	0	111	0	291	12	0	133	193	0	98	0	116	24	151	0	23	0	0	35	49	0	0	0	0	0	0
347	0	0	0	0	12	0	0	160	0	23	0	0	0	0	0	0	0	642	81	0	24	47	12	0	0	165	12	12	0	0	0	0	70	263	0	0	0	0	0	0
348	0	0	0	0	0	0	0	679	0	0	0	123	0	0	0	0	0	23	23	0	302	470	0	0	0	179	488	58	0	0	0	0	47	219	0	0	0	0	0	0
349	0	0	35	0	0	0	0	357	470	0	36	340	0	0	36	0	81	0	0	0	186	179	0	0	0	207	384	0	0	0	0	0	0	86	291	97	0	0	0	0
350	23	0	12	0	0	0	258	702	419	105	0	0	0	0	0	0	0	0	193	12	36	12	0	0	0	277	287	0	0	0	0	0	35	111	151	0	0	0	0	0
351	0	0	23	0	0	0	60	340	179	58	0	0	0	35	0	0	12	0	207	74	0	0	0	0	0	128	85	12	0	0	0	0	58	62	0	0	0	0	0	0
352	0	0	35	0	81	0	48	0	0	0	12	12	0	0	0	0	0	0	23	0	171	747	12	0	0	140	200	12	0	0	0	0	321	62	0	0	0	0	0	0
353	0	0	0	0	0	0	0	0	0	0	0	0	0	0	0	0	0	0	47	0	72	726	12	0	0	207	48	0	0	0	0	0	116	263	23	0	0	0	0	35
354	0	0	0	0	0	0	0	12	0	0	0	0	0	0	0	0	0	0	58	0	507	23	0	0	0	105	469	0	0	12	0	0	81	62	93	0	0	0	0	0
355	0	0	0	0	0	0	0	0	81	0	12	0	0	0	0	0	0	0	35	49	145	621	0	0	0	165	12	47	0	0	0	0	165	204	337	0	0	0	0	0
356	0	12	0	0	0	0	121	0	35	0	0	0	0	12	0	0	0	0	207	204	200	165	0	37	0	235	316	23	0	0	0	0	47	62	93	0	0	0	0	0
357	12	0	0	0	0	0	12	0	165	0	0	0	128	35	0	0	0	0	35	12	333	263	0	74	0	337	109	0	0	23	0	0	81	234	12	0	0	0	72	0
358	0	0	0	0	0	37	12	0	47	0	36	0	0	35	0	0	0	0	321	497	109	0	0	111	0	81	287	0	0	0	0	0	70	0	0	0	0	0	0	0
359	0	0	0	36	0	0	0	0	0	0	0	0	0	35	0	0	0	0	321	190	244	221	0	148	0	470	85	12	0	0	0	0	179	74	0	0	0	0	452	0
360	0	12	0	72	23	25	0	0	0	0	0	0	0	0	0	0	0	0	235	148	0	0	0	219	0	23	157	0	0	12	0	0	193	293	0	0	0	0	316	0
361	0	0	0	333	23	148	0	0	0	0	0	0	0	12	0	0	12	0	0	374	0	277	0	175	0	221	401	0	0	0	0	0	337	556	12	0	0	0	287	105
362	0	0	0	171	23	190	0	0	0	0	0	0	0	0	0	0	0	0	12	443	0	221	0	62	0	23	244	12	0	0	0	0	582	426	0	0	0	0	145	58
363	0	0	0	85	0	278	0	0	0	0	0	0	0	0	0	0	0	0	0	443	0	0	0	98	70	116	229	0	0	0	0	0	642	746	0	0	0	0	258	128
364	0	0	12	0	0	249	0	0	0	0	0	0	0	0	0	0	0	0	0	278	0	23	0	278	12	179	469	545	0	0	0	0	354	537	0	0	0	0	36	0
365	0	0	0	0	0	219	0	0	0	0	12	0	0	0	0	0	0	0	23	357	0	0	0	478	0	151	469	354	0	0	0	0	489	322	35	0	0	0	0	0
366	12	0	12	0	0	219	0	0	0	0	0	0	0	0	0	0	0	0	116	864	0	128	0	517	0	435	287	128	0	0	0	0	58	263	12	0	0	0	24	0
367	0	0	35	12	12	340	0	0	0	0	0	0	0	47	0	0	0	0	151	990	24	0	0	391	0	435	273	81	0	0	0	111	489	278	12	0	0	0	0	0
368	12	0	12	0	0	0	0	0	0	12	0	0	0	47	0	0	0	0	35	864	109	0	0	537	23	684	507	81	0	0	0	12	291	278	0	0	0	0	0	12
369	0	0	0	0	0	0	0	0	0	0	0	0	0	0	0	0	0	0	116	478	157	12	0	409	0	863	229	35	0	93	0	0	249	517	0	0	0	0	0	0
370	35	0	0	36	0	0	12	0	0	0	0	0	0	0	0	0	0	0	451	746	85	0	0	12	0	1119	799	105	0	0	0	0	58	219	0	0	0	0	0	0
371	12	60	0	0	116	0	36	74	0	0	0	0	0	0	0	0	0	0	193	308	0	12	0	0	0	1294	1024	12	0	0	0	0	0	278	0	0	0	0	0	70
372	0	12	0	0	47	0	0	37	0	0	0	0	0	0	0	0	0	0	663	1125	0	12	0	0	0	1012	824	0	0	0	0	0	12	25	0	0	0	0	0	0
373	58	12	0	0	151	0	12	37	0	0	0	0	0	0	0	0	0	12	249	962	12	23	0	0	12	1233	645	0	0	0	0	0	0	148	0	0	0	0	0	0
374	0	24	0	0	305	0	0	37	0	0	0	0	0	0	48	0	0	0	386	913	85	193	0	12	0	1147	824	0	0	12	58	0	12	478	0	0	0	0	0	0
375	12	333	0	0	179	219	0	49	0	0	0	0	0	0	0	0	0	0	526	864	0	403	0	0	0	961	824	0	0	0	221	0	70	340	0	0	0	0	0	0
376	0	97	0	36	305	190	0	0	0	0	0	0	0	81	0	0	0	0	403	1337	0	165	0	0	0	910	754	0	0	0	0	0	58	74	0	0	0	0	0	0
377	0	0	0	0	354	62	0	37	0	0	0	0	0	35	0	0	0	0	663	1243	0	600	0	0	0	403	302	0	0	12	0	0	12	25	0	0	0	0	0	12
378	0	0	0	12	116	0	0	0	0	0	0	0	0	81	0	0	0	0	207	1017	0	12	0	37	0	47	72	70	0	207	0	0	0	49	0	0	0	0	0	116
379	23	24	370	0	35	0	0	25	0	0	0	0	0	0	0	0	0	0	684	615	0	0	0	0	0	12	0	0	0	0	0	0	12	0	0	0	0	0	0	0
380	23	0	386	0	0	0	0	0	0	0	48	37	0	12	24	0	0	179	817	391	0	0	0	0	23	221	157	12	0	0	0	0	12	0	0	0	0	0	0	0
381	0	0	128	60	47	12	72	74	116	116	0	0	0	0	48	0	0	35	987	62	0	0	0	0	0	470	0	0	0	0	0	148	151	0	0	0	0	0	97	0
382	0	0	47	12	0	0	287	0	47	0	0	0	0	23	0	0	0	140	1119	0	0	0	0	0	0	354	97	0	0	0	0	0	235	0	0	0	0	0	0	0
383	0	0	0	0	0	0	145	175	0	70	0	0	0	23	0	0	12	600	794	0	0	0	0	0	0	249	0	0	0	0	0	0	684	37	0	0	0	0	0	0
384	0	0	23	0	0	0	97	98	23	0	48	0	0	0	12	0	0	621	403	0	0	0	0	0	0	263	0	0	0	23	0	0	81	12	0	0	0	0	0	0
385	0	0	0	0	0	0	0	0	0	0	0	0	0	0	0	0	0	817	0	0	0	0	0	0	0	0	48	0	0	35	0	0	179	111	12	0	0	0	0	0
386	0	0	193	0	12	0	0	49	0	0	0	12	0	0	0	0	0	1038	0	0	0	12	0	0	0	0	0	0	0	23	0	0	249	374	0	0	0	0	0	0
387	12	0	47	0	0	0	0	0	0	0	0	0	0	0	0	0	0	642	0	12	0	0	0	0	0	0	0	0	0	0	0	0	305	234	0	0	0	0	0	0
388	12	0	47	72	0	12	0	0	0	0	72	0	12	12	0	0	0	526	0	0	0	0	0	0	0	0	12	0	0	0	0	0	116	74	0	0	0	0	0	0
389	12	0	93	157	0	0	0	37	0	0	60	74	0	81	229	0	0	207	0	0	0	0	0	0	12	0	0	0	0	0	0	25	128	537	0	0	0	0	0	58
390	0	12	58	24	0	0	0	148	81	0	0	98	58	70	36	0	0	435	0	0	0	0	0	0	12	0	12	0	0	0	0	0	47	190	0	0	0	0	0	12
391	0	200	0	0	0	0	0	62	70	0	0	0	35	0	24	0	0	621	0	0	0	23	0	0	0	0	121	0	0	0	0	0	193	234	0	0	0	0	0	0
392	0	0	12	0	0	0	0	278	321	0	12	0	58	35	0	0	0	747	0	0	0	93	0	0	0	0	97	0	0	0	0	0	93	98	0	0	0	0	0	0
393	12	36	12	0	0	0	0	219	277	0	0	0	23	58	0	0	0	961	0	0	0	151	0	0	0	0	109	0	0	0	0	0	249	160	12	0	0	0	0	0
394	12	258	0	0	0	0	0	679	887	81	0	0	0	0	0	0	0	863	0	0	0	179	0	0	0	12	0	0	0	0	0	0	165	175	12	0	0	0	0	0
395	0	273	0	0	0	0	0	1044	663	12	0	0	12	0	0	0	0	961	0	0	0	116	0	0	0	0	72	0	0	0	105	0	305	426	0	0	0	0	0	12
396	0	258	35	0	0	0	0	340	321	58	0	0	0	0	258	62	70	726	0	0	0	0	0	0	0	0	0	0	0	0	0	0	470	537	0	0	0	0	0	128
397	23	302	23	0	0	0	0	49	193	0	0	0	0	0	24	0	0	81	0	0	0	12	0	0	0	0	12	0	0	0	35	0	58	478	0	0	0	0	0	0
398	0	0	0	24	0	0	0	86	128	0	0	0	93	0	0	0	0	747	0	0	0	0	0	12	0	0	72	0	0	0	0	0	0	135	0	0	0	0	0	0
399	0	0	0	0	0	0	0	278	128	0	0	0	12	0	0	0	35	663	0	0	0	0	0	0	0	193	24	0	0	0	0	0	35	249	0	0	0	0	0	35
400	0	0	0	0	0	0	0	537	451	0	0	0	0	0	0	49	93	370	0	0	0	0	0	0	12	70	384	0	0	0	0	0	58	62	0	0	0	0	0	0
401	0	0	0	0	0	0	0	340	235	0	0	0	0	0	0	0	354	770	0	0	0	0	0	0	105	23	121	0	0	0	0	0	140	0	12	0	0	0	0	23
402	0	60	0	0	0	0	0	556	354	0	0	0	0	0	0	0	105	1203	0	0	0	0	0	0	0	23	36	35	0	305	0	0	23	25	0	0	0	0	0	0
403	0	171	0	0	0	0	0	657	81	0	0	0	0	0	0	0	354	1012	0	0	0	0	0	12	58	0	36	193	0	179	0	0	12	98	0	0	0	0	0	81
404	0	0	0	0	81	0	0	0	128	0	12	0	0	0	133	0	321	887	0	0	0	12	0	0	105	0	121	0	0	70	0	0	12	204	0	0	0	0	0	58
405	0	0	0	48	0	0	0	0	105	0	0	0	23	0	36	0	663	663	0	0	0	0	72	0	235	0	229	0	0	0	0	0	0	86	0	0	0	0	0	0
406	0	0	0	0	0	0	0	0	47	0	0	111	403	12	85	0	507	563	0	0	0	0	85	0	0	0	157	0	0	0	0	0	12	49	0	60	0	0	0	0
407	0	0	0	0	0	0	0	0	58	0	0	0	207	0	0	0	58	321	0	0	0	0	48	25	0	0	109	0	24	0	0	0	0	322	81	452	0	0	0	0
408	0	36	0	0	0	0	0	0	0	0	0	49	58	0	0	0	47	291	0	0	0	0	171	49	0	12	48	0	0	0	81	0	0	204	0	273	0	0	0	165
409	0	0	0	0	0	0	0	0	35	0	0	426	221	0	0	0	105	1038	0	0	0	0	157	123	58	0	0	12	0	0	0	0	0	135	0	0	0	0	12	0
410	0	12	0	0	0	0	0	0	93	0	0	204	151	35	0	0	105	726	0	0	0	0	109	74	12	0	0	0	0	0	0	0	0	123	0	0	0	0	0	0
411	12	0	0	0	0	0	0	0	0	0	0	219	12	193	0	49	35	1038	0	0	0	0	48	123	0	23	0	0	0	0	0	0	0	49	0	0	0	0	0	0
412	12	0	0	0	0	0	0	0	12	0	0	160	0	70	0	0	0	386	0	0	97	0	244	74	0	35	0	0	0	0	0	0	0	0	0	0	0	0	0	165
413	0	24	0	0	0	0	0	0	0	0	0	62	0	12	0	0	12	70	0	0	157	0	186	135	12	277	0	0	0	0	0	0	0	0	0	0	545	322	0	0
414	0	0	0	0	0	0	0	0	0	0	48	12	0	23	0	0	0	0	0	0	0	0	157	135	0	116	0	0	0	0	0	0	0	62	12	0	600	0	0	0
415	0	36	0	0	0	0	0	0	0	0	0	111	0	23	0	0	0	23	0	0	0	0	229	443	0	128	0	0	0	0	12	0	0	0	0	12	23	0	0	0
416	0	0	12	0	12	0	0	0	0	0	0	37	0	81	0	0	0	0	0	0	0	0	215	357	0	70	0	0	0	0	0	0	23	0	0	97	726	0	0	0
417	0	36	0	0	0	0	0	0	0	0	0	12	0	128	0	0	0	12	0	0	0	0	258	409	0	0	0	0	0	0	0	0	0	0	0	12	370	0	0	0
418	0	0	0	0	0	0	0	0	0	0	0	391	35	12	0	0	0	0	0	0	0	0	435	657	0	179	0	0	0	0	0	0	0	0	0	229	370	0	0	0
419	0	0	263	85	0	0	0	0	47	0	0	0	12	151	0	0	12	35	0	0	0	0	200	234	0	207	0	0	0	0	23	0	0	0	0	0	47	0	0	0
420	0	0	0	145	0	12	0	25	12	0	0	148	93	70	0	12	0	0	0	0	0	0	367	596	0	386	0	0	0	0	12	0	0	0	0	0	0	0	0	0
421	0	0	0	109	0	0	0	0	0	0	48	219	291	128	0	12	0	81	0	25	0	0	565	679	0	221	0	0	0	0	0	0	0	0	0	0	0	0	0	0
422	0	0	0	287	0	0	0	0	193	12	0	12	165	221	0	0	0	0	0	111	12	0	316	635	0	403	12	0	0	0	0	0	0	25	0	0	35	0	36	0
423	35	12	0	60	23	0	0	0	70	0	0	160	93	58	0	0	0	0	0	0	0	0	273	62	0	621	0	0	157	0	0	0	0	0	0	0	370	0	0	0
424	12	0	0	24	0	12	0	0	140	12	0	148	235	128	0	0	0	0	0	123	24	0	526	98	0	887	0	0	72	0	0	0	0	12	0	0	386	0	0	0
425	277	0	0	12	0	12	48	0	277	0	0	724	403	23	0	0	0	0	0	0	0	0	452	478	0	105	0	0	0	35	47	0	0	0	0	0	470	0	48	0
426	305	0	0	0	0	0	85	0	140	0	36	556	403	235	0	0	0	0	0	0	0	0	333	615	0	0	0	0	0	0	0	0	35	0	0	0	277	0	12	0
427	235	72	12	0	0	25	0	0	151	0	186	357	403	386	60	98	0	0	0	0	0	0	316	576	0	105	171	0	0	151	0	0	35	0	0	0	0	0	48	0
428	165	171	0	0	23	0	0	0	116	0	316	679	507	277	0	0	0	0	0	0	0	0	526	460	0	193	0	0	0	291	0	0	140	0	0	0	0	0	0	70
429	179	401	0	12	12	443	0	0	305	0	488	679	705	151	0	12	0	0	0	0	12	0	452	190	0	116	0	0	0	23	0	0	277	25	0	0	0	0	0	179
430	507	488	0	36	0	234	12	0	386	0	469	460	321	12	0	0	0	0	0	0	0	0	316	596	545	0	0	0	0	93	0	0	93	123	23	12	0	0	12	140
431	128	0	0	97	0	148	0	0	249	0	109	175	128	81	24	0	81	58	0	0	0	0	350	576	726	0	0	0	0	93	0	0	910	0	12	0	0	0	0	305
432	354	85	0	0	0	0	0	0	179	0	507	293	684	81	0	0	0	23	0	0	0	0	418	679	386	0	0	0	72	354	0	0	705	37	12	0	0	0	12	526
433	207	0	0	0	0	0	0	0	35	0	546	679	563	105	0	0	0	0	0	0	0	0	273	460	600	0	0	0	0	12	0	0	58	234	23	0	0	0	0	235
434	235	24	0	85	0	0	0	0	105	0	667	657	684	47	0	0	0	0	0	0	0	0	287	746	600	151	0	0	0	81	0	49	193	556	151	0	0	0	12	0
435	105	0	0	0	0	0	0	0	165	12	667	815	794	489	0	0	0	0	0	0	0	0	171	864	354	128	0	0	0	116	0	0	221	426	0	0	23	0	0	0
436	47	0	12	0	0	0	0	0	419	0	824	556	961	370	0	0	0	0	0	204	0	0	186	839	600	0	0	0	0	12	0	160	249	340	0	24	0	0	0	0
437	165	0	12	0	0	0	0	0	291	12	775	679	507	545	0	0	0	12	0	62	24	0	85	497	105	249	0	0	0	0	0	0	140	340	0	0	0	0	0	0
438	165	0	0	0	0	0	0	0	489	23	623	357	23	354	0	0	0	0	0	0	0	0	244	1184	249	93	0	0	0	321	0	135	151	0	35	0	0	0	0	0
439	12	0	47	0	0	0	0	0	128	47	775	576	386	419	0	0	12	0	0	0	0	0	546	864	684	263	0	0	36	235	0	123	235	12	403	0	0	0	0	12
440	140	0	470	24	0	12	0	0	207	0	667	938	305	235	0	0	0	0	0	0	0	0	688	391	663	12	0	0	133	207	0	135	47	111	193	0	0	0	0	0
441	207	0	93	24	0	234	0	0	419	0	754	679	0	263	0	0	105	0	0	0	0	0	488	790	193	0	0	0	302	291	0	123	277	391	165	0	0	0	0	0
442	151	85	0	12	0	62	0	0	277	0	507	615	0	0	0	0	0	0	0	0	0	0	171	175	403	0	0	0	401	526	58	374	105	596	151	0	0	0	0	0
443	0	0	0	12	0	0	0	0	489	47	667	37	0	35	0	0	0	0	0	0	0	0	316	0	663	0	0	0	302	354	0	293	116	556	770	0	0	0	0	0
444	0	0	0	24	0	49	0	0	207	0	667	234	0	35	0	0	0	0	0	0	0	179	0	0	403	0	0	0	215	235	105	293	193	443	1038	0	0	0	0	0
445	23	0	0	121	0	340	0	49	221	0	799	596	0	0	0	0	0	12	0	0	0	0	145	0	386	0	0	435	244	321	81	111	291	990	770	0	0	0	0	0
446	12	0	0	72	0	635	0	12	305	0	799	746	0	263	0	0	0	0	0	0	0	0	604	0	747	0	0	0	401	817	58	74	451	556	817	384	0	0	0	47
447	0	133	0	215	0	724	0	0	403	0	754	537	0	207	0	0	0	58	0	0	0	0	171	0	70	12	0	470	244	93	193	249	507	497	526	121	0	0	0	0
448	0	244	58	186	47	478	0	0	35	12	367	443	0	0	0	0	0	0	0	25	0	23	157	0	70	263	0	23	401	277	193	123	545	409	291	0	0	0	0	0
449	0	229	23	60	23	160	0	0	128	0	287	443	0	23	0	0	0	305	165	160	0	0	12	0	0	193	36	47	244	321	81	293	600	460	116	60	0	0	0	0
450	12	215	0	287	105	219	0	0	435	0	60	25	0	193	0	0	0	12	151	0	0	0	0	0	0	23	258	81	401	545	0	263	305	357	249	258	0	0	0	0
451	35	273	0	36	235	0	72	0	354	12	488	98	0	47	0	0	0	23	151	25	0	0	0	0	151	0	85	179	316	128	12	249	165	443	263	24	0	0	0	0
452	93	97	0	0	35	0	0	0	419	105	645	556	0	58	0	0	0	0	23	62	0	0	0	0	12	0	244	105	0	128	0	322	221	478	563	0	0	0	0	0
453	23	145	0	0	221	0	0	0	321	23	623	938	0	58	0	0	0	0	93	37	0	0	24	0	489	0	133	23	0	23	0	234	305	278	93	36	0	0	12	0
454	354	157	93	0	249	25	0	0	249	179	732	864	0	419	0	0	0	47	0	62	0	0	0	0	470	0	273	35	24	0	0	175	840	460	545	12	0	0	0	0
455	140	121	0	0	277	0	0	0	165	0	710	443	0	23	0	0	0	235	0	0	0	0	0	0	1091	12	48	23	36	0	0	249	386	219	435	121	0	0	0	0
456	12	24	0	24	545	0	0	74	277	58	944	889	221	249	0	0	0	0	0	0	0	0	0	0	1038	0	229	81	200	0	0	12	470	135	321	546	0	0	0	0
457	23	72	35	0	249	0	0	86	116	58	1191	746	419	386	0	175	0	12	0	37	0	0	0	0	386	0	273	47	258	0	0	0	321	460	179	754	0	0	0	0
458	0	488	23	0	354	0	0	25	47	0	1051	596	621	235	0	0	93	0	0	111	0	0	0	37	12	0	133	128	488	93	0	0	263	234	507	997	0	0	0	0
459	0	85	12	0	105	0	0	74	249	47	1024	679	663	305	0	25	0	70	0	0	0	0	0	0	12	0	244	370	435	81	58	12	470	497	563	157	0	0	0	0
460	35	12	0	48	0	0	0	391	470	58	1220	190	705	291	0	0	0	0	0	0	0	0	0	0	0	81	287	435	732	249	193	0	419	615	321	145	0	0	0	0
461	0	452	0	0	58	0	60	426	582	179	710	864	794	193	0	0	0	47	0	0	0	249	0	0	0	47	186	403	0	47	12	0	451	746	386	350	12	0	0	0
462	140	367	0	0	12	0	0	219	337	305	799	657	747	489	0	0	12	70	0	0	0	0	0	0	0	140	273	451	546	105	0	148	403	340	291	12	0	0	0	0
463	12	384	0	0	12	37	0	160	140	193	824	37	910	600	0	0	0	151	0	0	0	0	0	0	116	305	258	386	604	193	0	49	128	679	582	215	0	0	0	0
464	0	36	116	171	0	25	0	340	235	35	157	74	23	128	0	0	0	58	0	0	0	0	0	0	128	140	60	277	72	116	0	62	221	478	726	1104	0	0	0	0
465	0	48	23	12	12	86	0	160	179	81	0	249	0	0	0	0	0	179	12	175	0	0	0	0	12	235	48	93	12	0	0	111	435	374	105	302	0	0	0	0
466	0	0	179	145	0	219	0	357	386	35	0	0	0	23	0	0	0	23	151	322	24	81	0	0	0	193	452	386	0	0	0	249	726	374	93	121	0	0	0	0
467	0	0	23	186	0	0	0	576	489	151	0	25	0	12	0	0	0	0	116	204	60	140	0	0	221	23	72	179	0	0	0	249	621	615	47	121	0	0	0	0
468	0	0	151	48	0	0	0	635	451	207	0	409	12	179	0	0	0	0	70	190	24	0	0	0	470	116	24	403	0	0	0	635	451	815	81	0	0	0	0	0
469	0	0	151	24	0	0	0	478	386	249	12	293	0	0	0	0	0	0	0	391	0	0	0	0	663	128	215	386	0	0	0	160	770	702	235	0	0	0	0	0
470	0	0	105	121	0	86	0	679	582	165	200	322	0	0	0	0	0	0	128	148	0	151	0	0	1064	305	273	35	0	0	0	175	0	556	35	0	0	0	0	0
471	0	0	0	109	70	0	0	746	507	12	546	1337	0	0	0	0	0	0	12	111	244	0	0	0	840	207	0	0	24	0	0	497	12	98	0	0	0	0	0	0
472	0	0	207	72	47	0	157	443	403	12	452	497	0	0	0	0	0	0	35	135	0	81	0	0	1324	165	72	0	12	23	105	702	0	263	0	12	0	0	0	0
473	0	0	165	72	105	0	273	460	165	12	469	12	0	12	0	0	0	12	23	219	24	0	0	0	1731	193	0	0	48	12	0	990	70	322	0	0	0	0	0	0
474	0	0	0	0	140	0	60	374	403	0	60	0	0	0	0	0	0	58	0	175	60	193	0	0	1420	291	72	0	48	0	0	724	0	391	0	0	0	0	0	0
475	0	0	93	0	179	0	229	460	193	0	85	74	81	0	0	0	0	0	0	175	0	0	0	0	1485	277	418	0	12	0	12	815	23	278	0	0	0	0	0	0
476	0	0	35	0	116	0	48	219	35	0	244	0	12	0	0	0	0	116	207	308	85	12	0	0	1731	305	85	0	36	0	0	263	58	679	0	0	0	0	0	0
477	0	0	70	0	12	0	200	537	58	47	48	190	12	35	0	0	0	0	151	679	273	12	0	0	1264	663	12	23	0	0	0	0	12	537	0	0	0	0	0	0
478	0	0	12	0	81	0	36	357	23	0	273	25	0	0	0	0	35	35	58	1044	97	70	0	0	1846	489	97	0	0	0	93	12	23	278	70	0	0	0	0	0
479	0	0	0	0	58	0	200	293	35	0	350	263	0	0	0	0	0	116	470	1098	229	563	0	0	1731	305	12	70	0	0	0	0	0	517	47	0	0	0	0	0
480	0	0	0	60	165	86	36	148	151	35	584	249	0	81	0	135	0	58	291	839	526	489	0	0	1517	684	0	12	0	0	58	37	105	746	58	0	0	0	0	0
481	0	0	0	0	70	86	688	190	35	12	688	111	47	0	0	0	0	58	291	478	229	563	0	0	1420	470	0	0	0	0	0	0	70	702	403	0	0	0	0	0
482	0	0	0	12	0	0	944	391	58	128	896	790	563	70	36	0	23	93	600	409	604	684	0	0	1694	451	0	0	0	0	0	0	305	724	470	0	0	0	60	0
483	0	0	12	0	23	0	848	322	451	81	1077	657	582	47	171	86	165	207	321	702	258	987	0	0	582	489	0	0	72	0	0	49	684	962	684	0	0	0	0	0
484	23	0	221	0	93	12	435	537	621	545	688	839	747	12	85	123	0	193	179	724	316	140	0	0	70	961	133	0	36	0	0	62	116	938	470	24	0	0	0	0
485	0	0	403	72	23	37	971	702	600	403	1051	702	726	12	72	263	0	263	249	679	133	221	0	0	705	451	229	35	72	0	0	12	470	938	526	0	0	0	0	0
486	0	0	507	109	354	308	507	278	663	70	754	443	936	116	0	635	0	263	93	517	157	263	0	0	0	291	367	58	0	0	0	0	582	1044	47	0	0	0	0	0
487	0	0	961	273	451	596	824	657	642	600	920	724	386	0	0	49	0	81	305	537	302	489	0	0	0	235	469	93	0	0	0	0	221	990	337	0	0	0	0	0
488	0	0	545	754	526	679	623	576	140	582	186	460	0	12	0	263	0	354	354	1125	109	817	0	0	0	23	97	0	0	0	35	0	354	1154	470	0	0	0	0	0
489	0	0	747	565	600	635	469	391	403	961	145	86	0	207	0	160	0	179	249	537	229	1038	0	0	23	93	48	116	0	0	0	49	249	635	140	0	12	0	0	0
490	12	0	684	507	489	746	507	249	435	58	12	111	35	35	171	340	235	128	221	517	971	507	0	0	0	140	85	277	36	0	0	0	419	913	305	0	0	0	0	0
491	0	0	354	469	370	460	273	443	0	179	0	0	235	451	72	293	221	526	507	537	775	193	0	25	0	12	48	0	97	0	0	0	221	596	370	0	0	0	0	0
492	12	24	545	565	451	724	401	234	128	179	24	190	81	23	48	49	207	337	663	74	273	263	0	0	12	0	0	58	24	0	0	0	23	0	642	0	0	0	0	0
493	0	0	470	367	403	374	584	537	81	305	12	37	151	12	60	219	321	600	1038	86	688	321	0	0	0	0	0	81	48	0	0	0	0	0	621	0	0	0	0	0
494	0	0	435	435	419	322	316	219	263	321	60	308	600	0	145	111	179	470	705	864	732	726	0	25	12	0	0	70	316	58	81	12	23	0	321	0	0	135	0	0
495	0	0	663	401	386	635	333	49	35	12	350	635	840	23	244	635	354	840	321	391	157	747	109	278	81	0	0	235	24	35	0	0	0	0	770	0	0	746	0	0
496	0	0	435	316	563	460	12	135	207	47	367	913	321	305	367	234	370	582	47	148	60	747	145	86	0	0	0	0	157	23	0	12	0	0	600	0	0	990	0	0
497	0	0	370	401	291	249	244	25	93	451	418	478	726	470	215	724	354	1091	277	815	316	1175	273	615	0	0	0	0	775	507	0	12	23	0	817	0	0	426	0	0
498	0	229	386	316	489	409	1024	148	151	337	186	426	987	705	48	724	435	684	600	460	24	507	60	768	0	0	0	0	944	663	0	123	0	0	770	12	0	391	0	0
499	0	36	249	186	140	596	229	86	0	151	287	746	386	747	109	478	165	93	165	426	546	470	273	746	105	0	0	0	997	489	23	576	0	0	545	0	0	1071	0	0
500	0	0	370	200	305	679	710	49	23	305	350	426	263	179	350	357	70	419	93	517	688	1264	775	839	0	0	0	0	896	470	116	249	0	0	35	0	0	0	0	0
501	0	0	621	36	116	37	97	175	140	305	604	460	263	235	401	537	105	221	116	702	215	81	526	537	81	0	0	0	1374	1012	370	340	0	86	0	0	0	204	0	0
502	0	0	642	109	370	0	0	62	23	370	623	219	863	726	435	724	58	305	249	37	623	35	121	657	0	0	0	0	667	354	179	340	0	175	12	0	0	190	0	0
503	0	0	470	121	23	25	0	175	0	582	604	1243	887	1233	565	913	370	263	337	768	12	277	316	635	0	0	0	0	316	600	179	443	0	135	12	0	0	443	0	0
504	0	0	621	36	35	0	72	204	116	621	452	790	386	370	645	635	235	642	403	135	186	507	171	596	12	0	0	0	507	207	93	702	0	249	0	0	0	308	0	0
505	12	0	545	186	93	25	0	293	0	47	688	293	887	58	623	340	370	451	305	135	145	663	171	815	0	0	0	0	367	489	12	219	0	175	0	0	0	278	0	0
506	0	0	386	60	105	74	0	263	23	370	623	322	684	817	258	49	526	403	621	0	200	470	186	864	0	0	12	0	667	321	451	340	0	460	0	0	58	790	0	0
507	0	48	47	72	545	724	273	49	23	23	565	679	840	1731	452	391	419	354	621	0	754	470	85	615	0	0	0	0	273	321	435	864	140	537	0	0	0	204	200	23
508	0	12	58	85	179	37	0	443	0	23	688	204	770	1147	604	615	12	221	305	0	171	128	85	657	12	0	36	0	121	321	470	556	140	322	0	0	0	204	36	70
509	0	0	0	24	12	148	0	278	221	70	546	596	840	726	145	123	81	305	337	12	0	0	109	391	12	0	60	0	997	193	403	175	165	219	0	0	0	219	0	12
510	0	0	0	157	105	62	0	204	70	179	401	962	582	863	350	111	47	291	337	86	0	47	85	190	12	0	244	0	944	277	354	679	58	74	0	0	0	0	0	35
511	0	0	12	85	705	190	85	443	0	105	36	278	419	1091	507	49	105	321	207	0	0	0	215	263	81	0	24	0	710	887	470	556	0	0	0	0	93	98	109	193
512	0	0	221	0	321	160	0	37	0	0	36	1044	684	684	367	98	451	105	386	0	0	207	229	357	370	0	0	0	775	642	451	98	12	0	0	0	726	111	157	451
513	0	0	435	48	470	135	48	357	0	0	48	2545	582	151	0	517	470	0	563	0	0	47	97	374	507	0	0	0	848	386	221	0	12	0	0	0	105	98	24	386
514	58	0	545	36	370	340	316	62	23	0	667	1243	507	165	0	596	140	0	526	0	48	0	97	160	910	0	0	0	1406	263	354	204	47	0	0	0	0	98	36	23
515	0	0	419	0	770	25	0	0	58	0	401	790	235	249	0	322	12	0	165	0	526	47	0	86	705	0	0	35	754	337	93	596	0	0	0	0	0	135	48	0
516	0	0	128	0	321	204	60	0	47	0	200	263	419	235	0	0	151	116	47	37	645	0	469	204	563	0	0	0	24	105	12	160	12	0	0	0	0	148	12	0
517	0	0	12	0	435	123	0	37	105	0	244	724	165	663	36	478	235	58	0	160	273	0	48	74	179	0	0	0	97	23	0	74	12	0	0	0	0	111	72	0
518	0	0	58	0	207	391	121	74	23	0	526	962	263	179	121	657	291	0	0	0	36	0	48	49	105	0	0	0	60	321	0	0	12	12	12	0	0	98	418	179
519	0	0	58	0	451	357	0	135	12	0	333	702	165	58	133	0	140	116	0	0	0	0	258	864	489	0	0	0	488	1038	0	160	0	0	23	0	0	37	229	235
520	0	0	0	0	887	278	0	160	12	0	710	426	277	582	0	0	0	23	0	0	0	0	171	815	747	0	0	0	273	545	128	391	23	0	93	0	35	62	435	140
521	0	0	0	36	321	839	85	12	0	0	775	357	58	663	0	0	0	0	0	25	36	0	215	204	23	0	0	0	469	291	35	460	47	0	81	0	0	0	526	451
522	0	0	0	0	370	746	133	0	0	0	645	278	563	642	0	0	0	0	0	0	0	0	350	135	263	0	48	0	0	435	305	768	0	0	35	0	0	278	604	1091
523	0	0	0	0	936	175	109	0	0	0	418	204	910	470	0	86	0	23	0	0	0	0	97	249	0	0	0	0	0	116	58	839	81	0	23	0	0	815	384	1091
524	0	0	0	12	600	0	12	0	0	0	418	175	291	663	133	278	12	23	0	0	0	0	12	0	0	0	0	0	0	23	0	62	0	0	291	0	0	293	200	684
525	0	0	23	24	910	0	0	0	0	0	667	135	621	961	244	724	70	0	0	0	0	0	0	0	0	0	0	0	0	12	0	0	179	0	451	0	0	234	145	305
526	0	0	0	24	817	0	0	0	0	0	350	426	489	1233	244	308	12	81	0	0	0	12	0	0	0	0	24	0	0	0	0	0	81	0	370	0	0	409	12	263
527	12	0	0	0	1119	0	0	0	0	0	109	204	0	305	244	175	0	93	0	37	12	12	0	0	0	105	97	0	0	0	0	62	151	0	621	0	0	98	24	747
528	0	0	0	0	337	0	0	12	0	0	350	175	0	93	688	478	58	58	12	0	0	0	0	0	35	0	0	0	0	12	0	12	140	0	507	0	0	123	0	840
529	0	0	0	0	277	0	0	0	35	0	488	497	0	23	667	657	151	354	0	0	0	0	0	0	0	0	0	0	0	35	0	0	321	0	684	0	0	62	12	435
530	0	0	0	0	116	0	12	0	0	0	507	537	0	47	418	1044	0	81	0	0	0	0	12	0	12	0	0	0	0	0	0	0	526	0	621	0	0	204	0	507
531	0	0	0	24	12	0	0	0	0	0	488	1305	0	23	273	913	0	151	0	0	0	0	0	0	0	0	0	0	0	0	0	12	337	0	419	0	0	98	0	47
532	12	0	0	12	47	0	0	0	0	0	507	497	12	23	604	1337	0	435	0	0	0	0	0	12	0	0	0	0	0	0	0	0	35	0	70	0	0	0	48	386
533	0	0	35	0	221	0	12	0	0	0	418	234	12	337	584	1071	0	291	0	0	12	0	0	234	0	0	244	0	0	12	0	0	35	0	0	0	0	0	0	621
534	0	0	58	12	207	0	229	0	0	0	0	234	0	58	667	443	0	193	0	0	24	0	0	175	0	0	0	0	0	0	0	0	0	0	386	0	0	123	401	684
535	12	0	12	0	70	0	667	0	0	0	24	263	0	0	645	0	0	435	0	12	0	0	0	576	0	0	0	0	0	0	0	0	23	0	545	0	0	98	273	863
536	0	0	0	85	277	0	0	0	0	0	0	657	0	0	258	0	221	794	0	25	0	0	0	49	0	0	452	0	0	0	0	0	35	0	910	0	0	111	273	887
537	0	0	0	12	165	0	0	0	140	0	0	234	0	0	333	0	140	507	0	12	0	35	0	0	0	0	0	0	0	0	0	0	249	0	726	0	0	74	435	747
538	0	48	23	24	0	0	229	0	0	12	0	322	0	0	0	0	165	193	0	0	0	0	0	0	0	0	12	0	0	0	0	0	193	0	705	0	0	160	350	961
539	0	0	0	0	0	0	0	0	0	0	0	293	0	0	12	0	35	451	23	0	0	470	0	0	0	0	0	0	0	0	0	0	563	0	726	0	0	160	350	961
540	0	0	0	0	0	12	72	0	0	0	0	537	0	0	384	0	47	386	0	0	0	58	0	0	0	0	258	0	0	0	0	0	128	0	419	0	0	25	133	489
541	0	12	0	0	0	12	418	0	0	0	0	556	0	0	401	0	140	526	0	0	0	23	0	0	0	0	0	0	0	116	0	0	35	0	207	0	0	0	36	386
542	0	0	0	0	0	0	0	0	0	0	0	426	0	0	316	190	165	354	0	0	0	23	0	0	12	0	12	0	0	0	0	98	179	0	263	0	0	12	24	747
543	12	0	0	12	0	135	0	0	0	0	0	889	0	35	799	204	507	863	12	0	0	12	0	12	0	0	0	0	0	0	0	0	291	135	23	60	526	12	24	794
544	0	0	0	0	0	263	0	0	0	0	0	556	0	0	200	0	221	1064	0	0	0	0	0	0	0	0	133	0	0	0	0	62	0	322	0	0	116	25	60	235
545	12	0	12	0	0	49	0	0	0	0	0	679	0	0	488	98	12	263	0	0	0	47	0	0	0	0	0	0	0	0	0	0	12	160	0	0	235	0	0	0
546	0	0	0	0	419	0	36	0	0	0	0	556	0	0	0	219	140	526	0	0	0	0	0	0	0	0	97	0	0	0	0	0	0	278	0	0	47	0	0	0
547	0	0	128	24	321	0	133	0	0	0	0	702	0	0	0	409	235	370	0	0	0	0	0	0	0	0	0	0	0	0	0	0	0	576	0	0	70	123	0	0
548	0	12	105	24	23	0	109	0	0	0	0	746	0	0	0	517	435	582	0	0	0	0	0	0	0	0	0	0	0	0	0	0	0	249	12	0	435	160	0	337
549	0	0	35	24	0	0	0	0	0	0	0	657	0	0	0	913	35	470	0	0	0	0	0	0	0	0	0	0	0	0	0	0	0	12	0	72	179	175	0	1012
550	0	12	105	48	0	0	0	0	370	403	0	37	0	0	0	517	470	419	0	12	0	0	0	0	0	0	401	0	0	0	0	0	0	0	0	401	249	160	0	987
551	0	0	47	72	0	0	0	0	193	0	0	0	0	0	0	724	165	354	0	0	0	0	0	0	0	0	72	0	0	0	0	0	47	0	0	350	684	443	0	470
552	0	0	0	12	0	0	0	0	35	0	0	0	0	0	0	1184	370	747	0	0	0	0	0	0	0	0	273	0	0	0	0	0	0	0	0	72	747	426	0	642
553	0	0	0	0	0	0	0	0	47	0	0	0	0	0	85	576	705	726	0	0	0	0	0	0	0	0	60	0	0	0	0	0	0	0	0	384	435	357	0	817
554	0	0	0	0	0	0	12	0	0	0	0	0	0	0	186	0	545	419	0	0	0	93	0	0	23	0	0	0	0	0	0	0	0	0	0	287	684	357	0	563
555	0	0	0	0	0	0	0	0	0	58	0	0	0	0	133	0	165	489	12	0	0	277	0	0	0	0	0	0	0	179	0	0	0	25	0	72	621	596	0	600
556	0	0	0	0	93	0	0	0	0	0	0	0	0	0	0	0	0	0	179	0	0	235	0	0	0	0	0	0	0	93	0	0	0	576	0	0	582	517	12	81
557	0	0	0	0	0	0	72	0	0	0	0	0	0	0	0	0	23	0	12	0	0	12	0	0	0	0	0	0	0	12	0	0	0	357	12	0	1147	148	72	705
558	12	24	0	0	12	0	488	0	23	0	0	0	0	0	0	0	0	0	0	0	0	726	0	0	0	0	0	0	0	23	0	0	0	160	23	12	663	293	12	128
559	0	48	0	0	0	0	0	0	0	0	0	0	0	0	0	0	23	0	0	0	12	370	0	0	435	0	0	0	0	0	0	0	0	98	35	0	435	74	0	35
560	0	0	12	36	0	12	0	0	0	47	0	49	23	0	0	0	23	12	0	0	24	684	0	0	23	0	0	0	0	0	0	0	0	25	207	0	35	0	0	12
561	0	85	58	0	0	204	0	12	0	0	0	0	0	0	0	0	47	23	0	0	287	684	0	0	0	0	0	0	0	0	0	0	0	263	47	0	0	0	0	35
562	0	200	23	0	0	62	0	0	0	0	0	0	23	0	0	0	0	0	0	0	215	726	0	0	0	0	85	0	0	0	0	0	0	293	47	0	910	49	0	0
563	0	24	12	24	0	0	0	0	0	0	0	0	0	0	0	0	0	0	0	0	0	47	0	0	0	0	215	81	48	0	70	98	0	111	47	85	507	293	0	193
564	0	36	23	0	0	12	0	0	0	23	0	0	12	0	0	0	23	0	12	25	36	489	0	0	0	0	157	0	0	0	105	0	0	0	165	48	221	478	0	93
565	0	0	0	0	0	0	0	25	0	0	0	0	0	0	133	0	93	0	58	25	0	249	0	0	0	0	367	0	0	0	0	0	0	374	128	121	370	175	0	193
566	0	0	0	0	0	25	0	0	58	0	0	0	12	0	85	0	207	23	0	160	0	23	0	0	249	0	0	0	0	0	0	0	35	322	151	60	435	37	72	179
567	0	0	35	0	23	160	0	0	470	193	72	0	0	0	24	0	277	0	0	0	0	221	24	0	58	0	109	23	0	0	0	0	35	249	291	48	386	12	0	35
568	0	0	0	0	23	0	0	12	105	435	12	37	0	0	109	0	386	0	0	12	0	221	24	0	140	0	200	70	0	249	0	0	35	49	81	0	193	0	12	116
569	0	0	58	60	12	12	0	0	116	23	0	0	0	0	145	0	58	12	0	0	0	165	12	0	0	0	171	0	0	128	0	0	23	12	207	0	128	0	0	794
570	0	0	35	244	12	0	0	49	140	58	0	0	0	0	469	0	151	0	0	0	0	0	200	0	35	0	367	0	0	0	23	0	35	0	726	0	249	0	0	370
571	0	0	0	186	0	0	0	37	93	47	0	0	0	0	667	0	354	0	0	0	0	23	72	0	0	0	302	58	0	0	0	0	0	0	705	0	337	0	24	0
572	0	0	0	97	12	0	0	0	81	70	0	0	0	0	469	0	386	0	0	0	12	0	72	0	0	0	0	0	0	0	0	0	0	0	817	0	887	25	0	128
573	0	24	0	0	321	98	0	74	12	12	0	0	0	0	109	0	193	0	0	0	0	0	12	0	128	0	0	0	0	35	0	0	0	190	936	0	419	62	85	419
574	0	12	0	133	105	0	824	0	0	93	0	74	58	0	0	0	207	0	23	0	0	70	0	0	0	0	0	0	0	0	0	0	0	426	128	0	321	0	0	0
575	0	0	0	0	193	0	258	0	23	23	12	190	0	0	0	0	705	0	235	0	0	23	287	0	0	0	0	0	36	0	0	0	0	340	263	0	58	12	72	0
576	0	0	35	109	221	0	60	0	0	0	0	98	0	0	0	0	600	0	0	0	0	0	85	0	0	0	12	0	85	0	0	0	0	391	507	0	116	0	121	0
577	0	0	193	157	337	123	526	0	0	0	0	0	0	0	0	86	910	0	0	62	0	128	0	0	0	0	0	0	145	263	12	0	370	278	370	0	193	0	0	0
578	0	0	140	72	370	0	258	12	321	0	0	0	0	0	0	0	419	0	0	0	0	0	0	0	0	70	0	0	316	0	0	0	81	0	12	0	105	0	12	0
579	0	0	151	121	116	0	0	12	0	128	0	0	0	0	0	98	563	12	0	0	0	35	0	0	0	0	0	0	133	0	0	0	81	37	0	0	165	0	0	0
580	0	0	140	97	235	49	584	25	93	58	0	219	0	0	0	478	435	526	0	0	0	12	0	135	23	0	0	0	186	249	0	0	58	160	0	157	470	0	36	0
581	0	0	23	97	207	25	48	37	151	35	0	25	0	0	0	234	600	179	0	12	0	93	0	160	193	277	0	0	0	0	0	0	23	340	0	0	128	0	0	0
582	0	0	12	0	321	25	121	234	263	179	0	0	0	0	0	62	910	451	35	0	0	0	0	357	0	179	12	0	0	0	0	0	165	98	0	0	81	0	0	0
583	0	0	23	48	489	62	546	374	277	179	0	0	58	0	0	135	747	507	0	0	0	12	0	409	0	193	0	0	0	0	12	0	263	0	0	0	0	0	0	0
584	0	0	221	0	12	357	316	123	0	128	0	0	193	12	0	340	600	2090	35	0	0	70	0	322	12	116	48	0	0	12	0	0	305	148	0	0	0	0	0	0
585	0	0	0	0	0	443	302	308	470	337	0	0	507	93	0	426	305	435	47	0	0	58	0	293	0	0	0	0	0	165	0	0	221	308	0	0	0	0	0	0
586	0	0	35	0	0	278	645	308	165	23	0	0	321	81	121	497	470	489	12	0	0	0	12	98	403	93	0	0	0	23	12	0	526	175	151	97	0	0	0	0
587	0	0	0	0	193	160	0	293	386	193	24	0	507	35	109	190	58	235	0	0	0	207	0	37	23	235	36	0	0	0	128	0	249	478	370	109	0	0	0	0
588	0	0	0	0	600	374	0	426	354	105	12	0	35	0	157	49	0	277	0	0	0	263	0	86	0	70	0	0	0	35	0	0	545	478	277	0	116	0	0	0
589	0	0	0	48	386	111	0	357	193	0	0	0	70	165	667	0	116	451	0	0	0	35	12	86	0	263	0	0	72	0	0	0	582	391	419	12	70	0	36	0
590	0	0	0	0	863	234	0	308	207	81	24	123	12	747	97	0	386	354	0	0	72	12	0	0	0	193	0	0	0	0	0	0	249	12	600	0	47	0	0	0
591	0	0	0	0	961	12	0	0	165	277	171	234	0	470	229	74	705	621	0	0	0	0	0	0	0	116	0	12	0	0	0	190	221	0	563	0	0	0	0	0
592	0	0	12	0	705	0	72	0	151	193	645	1305	47	70	60	37	526	621	0	0	0	0	0	0	0	151	0	0	12	0	0	0	70	0	817	0	0	0	0	0
593	0	0	35	0	794	62	565	0	263	600	384	1214	93	337	200	249	93	663	0	0	0	354	0	0	0	116	0	0	0	0	0	0	403	37	684	0	0	98	0	0
594	0	0	105	12	419	322	526	160	235	0	244	49	58	165	85	175	165	770	151	0	0	337	0	0	0	235	0	0	0	0	0	0	151	25	663	0	0	0	0	0
595	0	0	70	0	249	74	0	409	179	0	36	160	116	221	0	0	621	1420	221	0	24	526	0	0	0	193	0	0	72	140	0	49	305	12	470	0	0	0	0	0
596	0	0	23	24	747	0	60	135	58	0	401	864	193	105	0	0	961	705	105	0	0	58	0	0	105	0	36	0	244	12	0	0	291	25	386	0	0	0	0	0
597	0	0	0	0	305	0	24	111	179	93	401	175	235	23	0	0	887	1387	23	12	0	0	0	0	0	0	0	0	200	0	0	25	151	0	370	0	0	0	0	0
598	128	60	193	0	684	37	97	409	403	337	526	537	419	93	0	0	621	1264	193	0	60	140	0	0	0	0	0	0	24	58	35	0	0	0	1012	0	0	0	0	0
599	179	12	403	97	526	0	121	175	0	0	316	278	58	23	0	278	770	961	23	86	12	305	0	0	0	0	0	0	401	305	12	0	23	0	526	0	0	0	0	0
600	128	72	291	60	936	426	565	0	35	0	584	724	0	116	0	249	1175	770	35	62	0	58	0	0	0	0	0	0	121	151	0	25	0	0	726	0	0	0	0	0
601	207	452	249	24	1064	25	0	0	0	0	401	517	0	277	0	357	817	337	23	0	72	70	0	0	165	0	12	0	0	0	0	0	35	0	887	0	0	0	0	0
602	0	60	277	36	663	0	0	0	70	12	732	443	249	642	0	219	840	321	12	263	85	403	0	0	0	0	350	0	48	263	0	25	47	0	961	0	0	0	12	0
603	105	273	277	12	1420	62	0	0	0	0	565	460	370	291	0	679	1324	507	0	160	0	0	0	0	0	12	12	0	244	321	0	0	277	0	840	0	0	0	0	0
604	249	401	23	0	1119	308	258	37	0	0	565	864	451	305	0	426	1064	151	0	86	36	12	0	0	0	321	0	0	316	277	23	25	451	0	770	0	0	0	0	0
605	93	333	354	72	1294	204	0	0	23	165	688	938	128	165	0	478	1091	165	0	293	0	0	0	0	0	58	0	0	367	263	0	37	370	0	563	0	0	0	0	0
606	47	0	0	60	817	123	0	0	0	81	48	426	0	151	0	37	1038	370	0	0	0	47	0	0	0	151	12	0	507	403	0	37	151	12	840	0	0	0	0	0
607	58	0	35	24	961	62	754	49	93	116	0	478	12	116	0	478	582	128	0	175	12	81	0	0	0	165	12	0	754	321	0	249	354	25	705	0	0	0	0	0
608	207	0	70	24	817	135	0	111	35	58	0	308	0	507	0	49	116	961	140	49	60	221	0	0	0	12	0	0	171	23	0	25	128	234	747	0	0	0	0	0
609	116	186	128	0	1064	49	109	0	23	23	215	497	0	936	0	249	81	582	70	0	0	47	0	12	0	207	0	0	72	70	0	0	0	0	863	0	0	0	0	0
610	140	384	81	24	386	135	36	0	93	0	546	635	207	354	0	746	0	621	0	0	48	128	0	0	0	0	0	0	384	140	12	175	12	12	1147	0	0	0	0	0
611	0	469	0	0	817	0	0	37	0	0	526	596	489	321	0	596	0	684	0	0	157	600	12	0	0	0	0	0	526	93	116	426	12	0	1091	0	0	0	0	0
612	0	97	12	36	526	190	0	0	0	12	546	839	435	887	0	263	0	863	0	0	0	386	12	25	0	0	0	0	623	221	116	98	12	0	1175	0	0	0	0	0
613	0	367	47	48	726	478	0	0	0	35	799	86	563	337	0	0	0	1203	0	62	200	563	109	160	0	0	0	0	1104	305	70	322	81	0	621	0	0	0	0	0
614	0	401	0	12	507	278	0	0	0	0	775	702	140	193	0	0	0	1387	70	190	109	507	273	86	0	0	0	0	604	489	0	37	12	0	1147	0	0	0	0	0
615	0	48	0	85	563	556	0	0	47	0	418	702	0	193	0	190	0	207	0	0	109	863	273	219	0	0	0	0	799	207	0	74	128	0	887	0	0	0	0	0
616	0	186	12	0	507	37	12	0	0	12	710	460	0	151	244	657	0	526	0	98	171	863	60	322	12	0	0	0	507	35	0	0	0	0	370	0	0	0	0	0
617	105	333	47	72	507	724	0	0	0	0	688	478	0	887	0	160	0	470	0	12	85	1731	72	497	23	0	0	0	12	23	0	62	151	25	0	0	0	0	0	0
618	58	367	0	0	470	160	24	0	0	47	645	460	0	470	0	790	0	263	0	0	258	794	60	278	0	0	0	0	12	563	0	0	0	49	0	0	0	0	0	0
619	0	215	0	0	705	49	24	12	12	0	258	0	0	435	0	460	0	419	0	37	157	794	133	160	0	0	0	0	200	403	0	0	58	340	0	0	0	0	0	0
620	0	72	23	0	403	374	48	25	151	12	229	0	0	291	0	790	35	305	235	62	645	1769	145	74	0	0	0	0	121	726	12	0	354	293	0	0	0	0	0	0
621	0	48	0	0	451	517	333	0	0	0	12	0	0	435	0	340	179	403	151	86	418	1517	0	0	0	0	48	0	775	489	0	0	235	249	58	0	0	0	0	0
622	0	0	0	0	563	204	0	0	23	0	688	0	0	419	12	889	116	470	0	37	384	1294	0	0	0	0	36	0	488	337	0	37	770	443	12	0	0	0	0	0
623	12	0	0	0	419	0	0	0	0	0	258	37	23	193	0	263	70	354	81	49	435	1694	24	0	0	0	36	0	1024	470	0	37	305	478	0	0	0	0	0	0
624	0	0	0	12	419	0	0	25	0	0	469	0	0	0	0	263	128	305	93	219	667	1354	97	0	0	0	72	0	971	249	0	135	370	278	0	0	0	0	0	0
625	0	0	0	12	1064	0	12	0	12	0	604	0	0	35	48	0	249	1294	0	123	186	1147	121	0	0	0	0	0	799	12	0	249	1203	615	35	0	0	0	0	0
626	0	0	0	60	1175	0	0	0	0	0	435	0	0	70	0	0	600	1452	435	12	0	663	0	0	12	0	0	0	0	0	0	175	705	278	151	0	0	0	0	0
627	0	0	0	48	435	0	0	0	0	12	24	0	0	0	0	25	726	1420	47	86	0	0	0	0	235	0	157	0	0	0	105	175	936	374	70	0	0	0	0	0
628	0	0	81	60	435	0	171	37	0	0	97	0	12	0	302	12	489	1064	0	0	0	0	97	148	0	0	0	0	0	0	0	0	747	497	116	0	0	0	0	0
629	0	0	23	24	642	0	0	74	0	47	0	0	0	0	469	308	321	470	0	0	24	58	97	219	0	0	244	0	0	35	0	12	582	657	140	0	0	0	0	0
630	0	0	70	97	370	0	48	0	0	0	0	0	0	0	350	815	263	489	0	0	12	70	145	135	0	0	109	0	0	235	12	0	419	497	47	0	0	135	0	0
631	12	0	0	60	1233	37	0	62	0	35	12	98	0	0	452	190	600	684	12	0	109	0	48	25	221	0	215	0	0	23	0	0	507	724	305	0	58	123	24	0
632	0	0	12	60	840	12	0	0	0	0	133	0	0	0	401	0	179	770	128	0	0	35	171	25	370	0	0	0	0	0	0	0	337	768	337	0	35	12	48	0
633	0	0	12	0	321	0	12	37	12	116	452	0	23	35	316	0	35	470	93	37	0	403	200	74	0	0	200	0	60	23	0	37	726	576	321	0	151	0	0	0
634	0	0	23	0	507	0	0	123	35	451	418	0	35	0	36	0	0	128	0	190	0	0	171	12	0	47	24	0	0	0	47	12	563	815	305	0	93	111	60	0
635	0	0	93	0	116	12	0	0	0	47	0	12	0	0	60	0	0	0	0	0	24	81	350	74	81	140	0	0	121	23	0	12	910	938	663	418	165	12	12	12
636	0	0	128	0	747	0	0	204	0	470	0	160	0	58	1647	0	12	35	81	12	273	526	157	204	128	128	0	0	0	0	0	0	249	724	1324	469	321	123	85	0
637	0	0	12	0	207	0	0	0	23	0	0	0	0	0	526	0	70	207	151	123	0	70	273	249	0	47	0	0	0	0	0	0	193	86	1233	85	621	219	72	0
638	0	0	81	0	526	37	97	12	0	128	12	204	0	0	145	0	221	354	0	98	0	81	333	234	47	179	384	0	0	0	0	12	23	219	663	24	235	62	157	0
639	0	0	23	0	419	0	0	204	105	263	215	62	0	0	452	0	489	470	193	98	0	0	367	175	0	12	48	0	0	0	0	0	0	0	987	0	526	123	60	0
640	0	0	23	0	337	0	215	62	337	151	145	0	12	70	302	0	621	489	0	123	171	0	244	357	58	207	145	0	0	0	0	0	193	0	563	0	582	49	12	0
641	0	0	47	0	116	0	229	0	12	0	384	190	12	23	604	0	642	545	0	0	157	0	316	497	0	207	12	0	0	0	0	0	354	0	207	0	151	86	0	23
642	0	0	70	72	165	0	418	123	151	93	350	0	35	12	526	0	621	263	0	111	0	0	469	478	0	305	157	0	0	0	0	0	128	12	435	0	235	86	0	0
643	12	0	128	12	321	0	97	308	337	249	435	0	12	0	229	0	887	193	0	0	0	0	401	815	0	93	0	0	0	0	0	0	507	0	128	0	419	148	0	12
644	0	0	0	0	235	0	244	426	235	0	469	0	0	0	623	0	887	93	0	0	0	277	418	293	23	263	171	0	0	0	0	0	403	0	23	24	179	37	0	116
645	0	0	0	12	179	0	273	426	370	70	229	0	0	0	645	0	936	23	47	0	0	0	526	702	105	165	186	0	0	0	0	0	70	0	0	200	207	0	0	221
646	12	0	0	0	489	0	0	357	12	0	584	0	0	23	350	0	910	165	35	0	0	0	316	702	35	116	0	0	60	0	0	25	140	0	0	171	235	37	0	337
647	0	0	0	0	305	49	0	635	151	35	435	148	0	0	0	0	1233	1064	93	111	12	93	775	702	419	370	302	0	0	0	0	0	0	12	0	36	0	98	12	600
648	12	0	0	0	93	0	97	322	370	70	710	25	12	12	0	0	1294	1264	151	160	145	235	287	790	221	207	145	0	60	12	58	0	35	123	0	0	12	111	24	545
649	0	0	12	0	47	0	12	0	0	23	546	391	0	0	0	0	1091	1091	0	123	0	0	60	123	207	263	200	0	229	207	0	0	0	322	0	0	81	74	24	140
650	0	0	0	48	12	0	121	537	93	0	418	12	0	58	36	0	1147	1233	23	86	0	0	0	443	263	337	200	0	109	116	0	0	0	322	0	0	93	49	133	435
651	0	0	0	36	0	148	0	357	207	151	244	12	0	81	0	37	1354	1119	0	278	0	0	0	219	277	526	302	0	48	235	0	0	47	357	0	0	291	74	60	321
652	0	0	0	0	93	0	97	322	370	140	488	0	0	0	0	37	887	1119	0	556	0	0	0	679	81	140	48	0	97	47	0	0	12	357	81	109	47	74	60	817
653	0	0	0	0	58	0	24	219	12	0	0	12	0	0	12	49	936	1517	0	0	0	0	0	190	419	12	171	0	48	0	0	123	0	25	47	171	207	98	36	663
654	93	0	0	85	116	0	0	0	116	0	0	0	0	0	145	74	1012	1294	0	190	0	0	0	123	12	207	229	0	316	128	58	357	93	0	23	157	116	135	36	563
655	0	0	0	186	81	0	0	0	165	23	133	62	0	0	0	0	1175	1203	0	148	0	0	0	537	58	582	273	0	287	0	0	190	277	62	563	200	140	62	0	128
656	0	0	0	12	0	0	12	0	35	12	452	576	235	0	0	111	987	507	0	62	0	0	0	517	58	563	333	0	0	0	0	86	151	0	910	333	489	0	0	151
657	0	0	12	36	70	49	109	0	58	0	418	249	47	23	0	0	840	370	0	111	0	0	0	148	263	526	215	0	109	0	0	49	263	62	1012	623	419	0	0	221
658	0	0	12	0	165	0	244	0	165	70	401	0	93	0	0	0	794	0	0	204	0	0	0	702	35	770	623	0	171	0	0	12	179	12	1119	645	105	0	0	0
659	0	0	0	0	35	0	0	0	128	0	85	12	93	47	0	148	621	0	0	25	0	0	24	724	305	747	229	0	244	0	0	0	221	0	961	418	81	0	0	0
660	0	0	35	0	0	0	0	0	277	0	215	0	93	0	0	0	663	0	0	0	0	0	0	889	451	12	186	0	384	0	0	0	263	0	747	186	305	0	0	0
661	0	0	12	0	0	0	0	0	0	0	316	25	35	0	0	0	863	12	0	0	0	0	0	160	235	684	316	0	85	0	0	0	305	62	794	710	642	0	0	0
662	0	0	70	0	12	0	0	0	105	23	273	49	116	12	0	0	403	0	0	0	0	0	0	0	179	470	435	0	186	0	35	0	263	340	526	36	987	0	0	0
663	0	0	0	0	116	49	0	0	35	0	0	0	337	0	302	0	451	12	0	0	0	0	0	0	526	291	302	0	229	489	0	0	582	308	221	97	887	0	0	0
664	0	0	0	0	23	25	0	0	105	70	273	0	23	0	36	0	291	0	0	0	0	35	0	0	1012	235	367	0	1133	12	23	0	235	374	642	72	235	0	0	0
665	0	0	0	0	291	37	24	0	47	70	36	49	0	0	0	0	489	0	0	0	0	0	0	0	12	179	157	0	645	58	0	0	419	724	526	229	116	0	0	0
666	0	0	12	72	277	160	645	0	321	0	244	0	12	0	0	0	794	81	0	0	0	0	0	0	354	165	258	0	109	35	12	0	386	556	770	171	12	0	12	0
667	0	0	81	12	621	25	121	0	47	0	200	0	207	0	0	0	747	23	0	0	0	0	0	0	337	128	24	0	0	47	0	0	370	497	936	546	0	0	0	0
668	70	0	0	12	403	0	0	37	93	0	418	12	470	0	0	0	642	0	0	12	0	0	0	0	1294	0	186	0	0	0	23	0	151	409	987	488	263	0	0	0
669	116	0	0	24	470	74	200	0	291	47	333	0	354	58	0	0	526	0	0	160	0	0	0	0	961	0	97	0	36	0	0	0	419	596	726	488	726	0	0	0
670	0	0	0	72	840	0	145	0	386	0	418	0	165	128	0	0	526	0	0	98	0	0	0	0	1038	35	60	0	0	0	47	0	817	537	863	258	451	0	0	0
671	0	0	0	60	419	0	72	12	116	70	799	0	684	545	36	0	435	0	0	98	72	0	0	25	1885	291	215	0	0	12	0	0	705	1071	705	565	663	0	0	0
672	0	0	0	0	621	25	710	49	354	140	1077	0	747	128	258	0	277	0	0	0	0	0	0	0	794	81	24	0	0	0	0	0	817	679	910	157	419	0	0	0
673	0	0	0	0	684	25	0	0	58	0	688	0	451	93	109	0	489	0	0	0	0	0	0	0	1091	140	0	0	36	0	0	0	291	768	817	171	403	0	0	0
674	0	0	0	0	105	0	0	234	221	0	1104	0	663	179	145	0	435	0	0	62	0	0	0	0	1175	0	12	0	36	165	0	0	151	768	936	244	0	0	0	0
675	0	0	23	0	81	0	435	49	35	165	710	0	770	354	316	0	435	0	0	0	0	0	0	0	1885	0	0	0	0	47	0	0	58	889	1203	48	0	0	0	0
676	0	0	0	0	165	0	200	98	140	58	1220	0	887	165	215	0	770	0	0	0	0	0	0	0	1012	0	0	0	0	58	12	0	12	263	526	186	0	0	0	0
677	105	0	0	0	0	12	401	308	451	128	971	204	817	249	367	0	526	12	0	0	0	35	0	62	936	0	0	0	0	165	0	0	12	175	600	273	0	0	0	0
678	0	0	0	0	23	0	244	517	321	47	1104	25	663	263	157	12	794	0	0	0	0	0	60	204	489	12	0	0	0	128	0	49	116	391	621	229	0	0	0	0
679	0	0	0	0	12	0	97	0	179	0	401	556	337	70	229	0	684	0	0	0	48	0	133	135	235	0	0	0	0	0	0	0	12	263	489	452	0	0	0	0
680	58	0	12	109	35	25	72	12	140	0	546	724	840	249	12	0	526	58	0	62	0	0	60	135	337	0	0	0	0	0	0	0	23	308	936	710	0	0	0	0
681	12	0	0	60	12	37	0	409	179	81	452	768	794	545	0	0	747	0	0	0	0	0	0	111	0	0	0	0	0	0	0	0	70	478	1119	754	0	0	0	0
682	47	0	23	12	128	62	171	537	507	0	287	615	747	435	0	0	621	0	0	0	0	0	97	308	0	0	0	0	0	0	0	0	179	374	961	418	0	0	0	47
683	0	0	0	36	0	49	920	615	600	0	121	409	817	684	0	86	435	0	0	0	36	12	145	322	0	0	0	0	0	0	0	0	58	517	545	244	93	0	0	0
684	0	36	0	0	12	0	546	556	563	403	667	308	887	794	0	175	370	0	70	0	97	0	72	391	0	0	0	35	0	165	0	0	221	790	863	145	93	0	0	0
685	0	0	0	0	0	25	435	111	435	291	848	746	489	507	0	160	507	0	0	0	229	0	97	426	0	0	0	0	0	58	0	0	179	839	840	0	23	0	24	0
686	0	0	0	0	0	0	0	249	545	354	258	357	642	1038	0	409	817	12	0	0	0	0	85	724	0	0	0	0	0	116	0	0	403	864	726	0	116	0	12	0
687	0	0	0	0	12	0	0	374	910	35	0	293	817	600	0	340	1294	12	0	0	0	0	97	517	0	0	0	58	0	0	0	0	151	12	435	0	0	0	0	0
688	0	0	0	0	0	0	0	263	151	0	0	839	863	12	0	990	1203	0	0	0	0	0	229	768	0	0	0	0	0	0	0	0	321	0	582	0	0	12	0	0
689	0	0	0	72	105	0	0	0	0	81	0	768	770	0	302	190	1846	0	0	0	0	0	287	679	0	0	0	0	0	0	0	98	291	0	663	12	0	0	0	0
690	0	0	0	24	81	0	60	278	81	70	0	839	987	23	186	426	961	0	0	0	0	0	229	702	0	0	0	0	12	0	12	278	70	12	817	0	0	0	0	0
691	0	0	0	60	12	0	316	263	0	35	0	790	600	105	145	49	726	0	0	0	0	0	36	596	0	0	0	0	0	0	12	111	105	0	1324	0	0	0	0	12
692	0	0	0	200	12	0	0	0	165	0	0	679	1203	370	133	0	1012	0	0	0	0	0	0	123	0	0	0	12	0	0	0	86	0	0	1038	0	0	0	0	0
693	0	0	0	60	116	0	0	0	23	0	0	938	1091	470	121	0	403	0	0	0	0	0	0	0	0	0	0	58	0	0	0	234	35	0	1147	0	0	0	12	0
694	12	0	0	24	321	25	0	0	263	0	0	263	193	221	109	0	794	0	0	25	0	0	0	0	0	0	0	0	36	35	12	409	0	0	1064	0	0	0	0	47
695	0	0	305	48	140	278	60	0	105	0	0	190	0	354	0	0	726	35	0	175	0	0	0	0	35	0	0	0	229	0	0	86	0	0	1091	0	0	0	0	0
696	0	0	151	24	116	98	469	0	263	12	0	615	0	1038	0	0	863	12	0	111	12	35	0	0	12	0	0	0	186	0	0	25	0	0	235	0	0	0	0	0
697	23	24	116	85	116	357	316	0	291	0	48	889	0	337	0	0	726	58	0	278	0	0	0	0	0	0	0	0	24	0	0	426	0	0	354	0	0	0	0	12
698	0	60	435	0	193	278	0	0	35	0	584	25	0	81	0	0	1324	12	0	357	0	221	0	0	0	0	0	0	133	0	35	249	12	37	663	85	0	0	24	0
699	47	469	81	0	235	0	0	0	81	12	186	0	0	0	0	0	726	0	0	111	0	12	0	0	0	0	0	0	384	0	0	160	235	0	663	350	0	0	0	0
700	0	546	12	0	600	0	0	0	179	93	384	37	0	0	0	12	1387	93	0	322	0	12	0	0	0	0	0	0	367	0	0	0	386	86	526	36	0	0	0	35
701	0	215	0	48	563	0	244	0	128	0	469	0	0	0	0	0	621	207	0	0	0	0	0	0	0	0	0	0	171	0	12	234	151	111	642	287	0	0	0	12
702	0	48	0	12	684	0	0	0	105	0	48	12	0	0	0	0	451	193	0	219	0	0	0	12	0	0	0	0	12	12	0	98	0	37	47	186	0	0	0	0
703	0	0	0	85	600	0	72	37	140	35	0	49	12	0	244	0	321	403	0	596	0	0	0	86	105	0	0	12	507	0	0	148	0	135	12	12	0	0	0	0
704	0	0	12	12	642	37	215	12	140	12	24	74	0	0	48	0	600	221	0	0	0	0	0	74	0	81	367	0	36	0	0	204	165	160	0	0	0	0	0	0
705	0	0	0	60	489	0	186	175	563	0	302	0	0	0	316	0	936	435	0	0	0	0	0	86	0	0	0	0	200	0	0	204	277	25	0	0	0	0	0	0
706	0	0	12	0	840	0	0	135	321	128	507	0	0	12	872	0	770	419	0	12	0	0	0	49	0	0	0	0	333	23	0	12	193	123	0	0	0	0	0	0
707	23	287	0	0	794	0	0	234	705	58	287	135	0	0	584	249	987	435	0	0	0	0	0	278	0	58	0	0	24	0	0	0	663	391	12	48	0	0	0	0
708	70	0	0	0	794	0	0	322	563	47	0	25	0	0	200	0	987	563	0	0	0	0	0	537	0	0	0	0	0	0	0	74	1038	615	47	48	0	0	0	47
709	12	0	0	0	600	0	24	635	582	0	12	426	0	0	565	0	621	563	0	0	85	0	0	409	0	0	0	0	24	0	0	204	354	426	526	604	0	0	60	0
710	23	0	0	0	451	0	944	293	47	12	848	679	0	0	0	0	705	354	0	0	0	0	0	657	12	0	0	0	121	321	81	293	403	497	451	258	0	0	0	0
711	58	157	0	97	663	12	302	308	642	0	896	839	0	0	0	0	863	747	0	0	0	0	0	746	35	0	0	0	85	221	105	98	526	517	507	584	0	0	0	12
712	0	435	0	0	545	0	273	537	545	0	732	864	0	70	97	0	563	621	47	25	0	0	0	426	0	0	0	0	109	419	70	0	321	340	817	623	0	0	133	0
713	0	316	12	0	600	0	109	517	621	0	872	889	0	0	109	0	337	747	0	0	0	47	0	0	12	0	36	0	488	419	193	596	221	815	451	121	0	0	0	0
714	0	273	0	48	936	0	302	657	1264	70	121	74	0	0	0	0	179	987	0	0	0	0	0	0	0	0	0	0	452	58	386	374	545	460	403	24	0	0	0	0
715	0	0	0	0	221	0	186	596	642	249	0	263	0	0	60	0	193	863	0	0	0	0	0	0	128	0	157	0	623	140	321	98	684	556	545	60	165	0	0	0
716	0	0	0	109	582	25	944	537	1175	726	0	409	0	0	171	0	128	386	0	0	0	0	0	0	58	0	0	0	215	12	93	249	370	679	747	452	93	0	0	0
717	0	0	23	0	235	0	546	497	770	386	0	62	0	58	0	0	35	277	0	0	0	0	0	0	0	0	0	0	258	35	207	374	663	889	600	333	0	0	0	0
718	0	0	0	24	235	0	186	596	684	354	0	0	12	0	0	0	58	263	0	0	0	0	0	0	0	0	0	0	526	179	151	190	817	679	0	333	0	0	0	0
719	0	302	35	0	140	0	488	724	863	140	0	0	0	0	0	0	47	0	0	0	0	0	0	0	0	0	0	0	488	321	235	702	1119	374	0	258	0	0	0	0
720	0	36	249	0	337	0	418	768	910	165	0	0	0	0	0	12	12	0	0	0	0	0	0	0	0	0	0	0	604	705	179	615	663	635	0	350	0	0	85	0
721	0	0	249	36	12	12	667	815	1147	321	0	0	0	0	0	0	0	582	0	12	0	0	0	0	0	0	0	0	384	887	235	190	235	443	263	667	0	0	109	0
722	0	0	116	316	128	0	401	1098	887	165	0	0	0	0	0	0	35	887	0	62	0	0	0	0	0	0	0	0	488	770	116	322	370	615	419	0	0	0	0	0
723	0	0	165	109	12	0	435	1017	887	507	0	98	0	0	0	0	0	435	0	0	0	0	0	0	0	0	0	0	688	470	403	308	435	657	419	0	0	0	48	0
724	0	0	179	48	93	0	997	790	936	840	0	74	23	0	0	0	0	545	0	0	0	0	0	12	0	0	0	0	688	435	193	293	291	839	705	0	0	0	0	0
725	0	0	305	171	1147	49	872	889	1233	1038	0	12	23	0	12	0	47	291	0	0	0	0	0	0	58	0	0	0	732	600	337	249	451	234	642	0	0	0	0	0
726	0	0	526	215	726	278	1191	576	621	684	0	25	0	12	645	0	545	507	0	0	0	0	0	517	12	0	0	0	244	354	470	517	12	25	684	0	0	0	0	0
727	0	0	179	157	684	190	350	478	165	249	0	0	23	58	244	0	12	987	0	0	0	0	384	768	12	0	0	0	229	291	249	308	0	0	794	0	0	0	0	0
728	0	0	165	258	277	278	1541	679	489	179	0	340	0	81	997	0	105	582	12	0	0	35	133	679	0	0	0	0	872	470	321	497	12	0	910	12	0	0	0	0
729	0	12	386	316	526	234	1439	537	642	105	0	635	0	35	920	175	93	1012	12	0	0	105	507	746	0	0	0	0	584	235	386	426	47	0	207	0	0	0	0	0
730	0	24	93	133	249	219	710	175	12	12	36	864	35	0	896	12	435	726	47	12	24	0	920	1273	321	12	0	0	229	249	684	322	58	74	12	24	0	0	0	0
731	0	0	370	0	582	426	488	576	12	70	565	1125	0	0	507	175	705	1012	305	148	452	370	488	815	165	0	0	0	60	151	863	426	12	190	47	36	0	12	97	0
732	0	0	116	133	526	576	775	293	93	165	667	938	0	0	1249	190	386	1064	81	340	452	0	121	702	249	0	0	0	732	221	1587	263	179	148	12	0	0	0	0	0
733	0	12	770	145	305	357	971	0	489	582	526	537	35	0	1439	864	987	1387	403	913	584	179	186	839	0	0	0	0	896	70	770	37	451	160	249	0	47	135	109	0
734	0	0	600	171	140	497	1104	409	489	370	60	460	0	0	1311	556	840	1064	207	517	688	545	109	460	470	0	0	0	418	507	507	374	249	175	277	12	0	74	36	0
735	0	0	386	121	93	308	2449	962	1175	370	157	391	35	47	799	839	305	726	116	724	229	1038	287	768	249	0	0	0	333	663	235	517	684	123	263	0	58	25	12	0
736	0	36	403	229	545	62	2215	1044	684	35	0	0	12	58	1104	204	435	1064	354	913	546	663	316	913	370	0	0	0	565	291	249	1125	291	357	305	0	165	0	12	0
737	0	0	489	401	526	148	1280	1017	887	1233	287	679	305	128	1133	160	526	1119	291	889	971	1119	367	724	403	0	0	0	401	545	235	1184	140	234	726	12	235	0	0	0
738	0	0	1452	244	451	409	1374	938	936	1203	896	724	526	263	1104	596	386	863	545	308	997	887	565	1467	507	207	0	0	732	451	151	913	179	123	705	121	193	0	12	0
739	0	0	1175	229	81	293	1024	679	961	1452	732	657	526	451	1162	724	726	1587	116	160	1611	1964	1683	1536	545	165	0	0	1758	386	221	615	235	293	961	824	221	0	0	0
740	0	0	961	565	151	426	824	460	747	1233	944	913	470	370	1191	357	840	1012	526	234	200	1731	452	790	642	321	0	0	710	684	93	160	165	322	817	121	193	0	0	0
741	0	0	987	302	193	746	1507	357	1264	1452	920	1214	770	526	1249	0	1038	1387	58	175	215	1552	546	746	987	165	0	0	971	386	207	219	526	219	770	97	386	0	0	0
742	0	0	582	171	263	391	1758	576	1064	1064	1133	1305	936	642	1051	111	794	1091	151	49	258	249	418	443	526	370	0	0	920	116	151	322	840	340	403	0	93	12	12	0
743	0	0	563	171	663	175	1439	537	910	1012	1541	1369	817	863	258	249	1012	600	386	263	0	207	604	746	1091	337	215	0	418	470	235	374	1420	98	263	258	93	0	97	0
744	0	24	249	97	35	249	1374	635	863	2134	1311	1154	794	621	0	234	663	207	337	460	24	47	316	615	817	419	186	0	872	489	128	426	249	263	128	333	207	0	48	0
745	0	97	337	0	35	724	1507	889	961	1657	1280	938	840	545	200	635	1119	747	337	497	60	12	229	426	770	23	109	0	287	337	0	12	249	219	12	645	23	0	0	0
746	0	0	987	12	70	724	1133	768	526	600	1311	615	684	863	623	409	1420	600	451	409	24	165	316	443	726	81	109	0	732	337	0	596	58	322	386	384	140	0	24	0
747	0	0	337	12	0	409	1439	517	545	1485	488	815	1038	621	0	0	794	235	451	497	350	140	333	443	1294	563	36	0	171	1552	0	443	470	293	526	302	35	0	0	0
748	0	0	642	0	0	556	944	443	684	794	824	768	1324	1203	0	0	684	451	489	679	0	0	171	357	684	47	48	0	469	563	0	49	70	537	1203	384	116	0	0	0
749	0	0	221	0	0	249	1077	517	910	747	944	635	451	2553	0	0	794	105	321	391	0	35	401	234	863	249	488	0	526	600	0	278	116	340	936	469	221	0	0	0
750	0	0	0	36	0	135	799	497	770	1119	1191	293	840	1264	0	98	961	23	526	190	0	451	507	374	1038	354	85	0	302	193	0	74	291	790	0	469	165	0	72	0
751	0	0	0	24	0	374	623	497	249	705	507	98	419	354	0	0	663	165	451	576	0	277	469	263	1264	337	0	0	0	0	0	391	291	340	128	97	207	0	12	0
752	0	0	0	186	0	293	36	657	386	354	215	0	705	23	109	0	35	526	23	391	0	0	171	308	987	305	350	0	0	0	0	148	386	537	705	401	116	0	0	0
753	0	0	0	60	0	234	200	308	987	563	710	123	621	0	244	0	0	910	0	357	24	70	215	478	936	249	186	0	0	0	0	357	70	148	600	1051	12	0	48	0
754	0	333	0	0	0	724	171	219	451	23	623	426	663	291	565	0	179	1064	58	374	0	12	287	1044	621	207	157	0	0	0	0	340	81	12	526	824	35	0	0	0
755	12	12	0	0	0	679	171	0	0	0	565	219	451	116	435	0	165	1119	35	249	0	12	60	839	726	726	171	0	0	0	0	635	370	478	489	1077	12	0	0	12
756	23	273	0	12	0	357	0	12	263	207	157	204	507	840	244	0	70	794	221	278	0	116	200	657	435	526	287	0	0	93	0	148	582	322	305	333	0	0	12	12
757	0	215	0	24	0	0	0	0	235	321	350	409	1203	582	48	0	403	642	0	322	0	0	896	49	507	489	24	47	0	70	0	357	419	724	0	85	23	0	85	321
758	0	24	0	36	23	37	0	0	263	58	488	293	663	93	121	0	0	1552	263	293	333	0	72	537	291	105	97	23	0	0	0	576	545	409	0	0	221	12	12	277
759	0	0	0	0	23	49	0	0	435	0	488	517	563	12	48	0	0	354	23	391	384	128	171	768	840	207	244	70	0	0	0	190	794	657	291	0	545	0	0	370
760	23	0	0	0	0	278	24	0	263	0	85	308	435	151	60	0	0	642	140	12	287	403	384	409	419	81	157	35	0	0	0	374	489	913	305	0	249	0	24	435
761	12	0	0	97	0	322	0	0	23	12	157	790	507	403	0	49	12	1091	58	25	121	354	121	790	470	12	157	0	0	0	0	204	840	308	291	12	165	0	0	263
762	12	0	0	200	0	0	0	0	35	0	287	962	489	221	24	615	0	545	165	0	0	794	215	556	337	47	145	0	0	0	0	0	794	889	370	85	47	123	24	193
763	0	0	0	145	0	12	0	0	0	0	287	635	403	105	0	768	0	642	12	0	72	321	0	596	207	0	316	0	0	0	0	278	151	443	354	258	526	25	0	70
764	0	0	0	0	0	0	0	0	0	0	287	340	70	221	0	1044	0	354	12	0	24	165	36	724	128	0	157	0	0	0	0	0	140	426	489	186	354	135	24	116
765	0	0	0	85	0	0	0	0	0	0	435	962	12	35	0	913	58	81	221	0	24	354	12	391	0	0	0	0	0	23	0	0	277	249	663	316	840	86	24	621
766	12	36	0	157	0	37	0	0	0	0	401	460	263	0	0	1337	277	0	221	0	12	70	0	635	58	0	0	0	0	0	0	0	193	263	770	667	0	234	12	910
767	35	0	0	584	0	0	0	0	0	0	60	98	23	58	0	702	207	277	354	0	0	337	0	293	35	0	0	0	0	0	0	0	435	278	545	775	1119	123	0	563
768	0	0	0	920	0	0	0	0	0	0	754	576	179	193	36	37	23	0	105	0	0	263	0	37	12	0	0	23	0	0	0	0	105	204	563	688	305	135	36	193
769	23	0	0	1406	0	0	0	0	0	0	244	86	235	35	133	249	12	0	105	0	0	0	60	0	305	0	0	23	0	0	0	0	370	517	621	1439	321	148	24	58
770	58	12	35	1220	0	0	0	0	0	0	36	86	235	0	72	409	0	35	582	37	0	0	384	62	684	0	0	0	0	0	0	0	600	478	545	872	47	249	36	563
771	81	48	23	452	35	0	0	12	0	0	0	12	235	0	546	111	0	0	0	0	0	0	171	135	249	0	244	0	0	0	0	0	354	615	770	1507	128	263	60	1038
772	165	507	354	469	0	0	0	12	23	0	0	111	140	235	109	322	0	140	0	0	0	0	97	263	370	0	896	23	0	0	128	0	961	443	817	1249	321	322	60	563
773	0	157	263	333	0	0	0	0	0	0	0	635	128	0	244	160	0	526	0	0	0	0	367	74	337	58	667	58	0	0	0	0	936	517	863	418	1203	249	109	370
774	47	157	354	121	0	0	0	0	0	12	0	426	151	0	488	679	403	451	0	0	12	0	258	0	840	93	920	23	0	0	0	0	128	478	1294	186	1233	204	229	726
775	151	0	321	145	151	0	0	0	0	0	0	123	128	0	215	497	321	58	0	0	0	0	145	111	794	105	367	0	0	0	0	0	403	175	1012	507	684	249	244	961
776	370	171	249	215	0	0	0	62	0	35	0	0	291	35	872	635	47	0	0	0	0	0	0	111	140	235	215	0	0	0	0	0	165	135	507	418	863	204	186	684
777	165	97	179	215	0	0	0	25	0	0	24	37	840	0	872	219	47	23	0	0	0	0	0	308	563	23	109	0	24	0	0	12	221	497	961	133	93	123	287	1147
778	193	24	0	546	58	0	0	0	0	0	12	0	621	0	157	815	23	47	23	0	0	0	0	86	545	140	109	47	229	0	0	190	545	357	221	186	12	679	754	1012
779	165	145	0	896	12	12	0	0	12	0	0	0	263	0	145	1044	12	0	12	0	0	0	145	234	291	221	36	35	48	0	0	204	936	86	0	0	35	746	710	840
780	179	133	0	1220	0	0	0	0	0	0	0	0	419	0	452	1570	12	0	0	0	0	0	145	0	140	277	258	0	0	0	0	0	621	293	0	367	0	724	799	1517
781	386	72	47	1220	0	0	0	0	0	0	0	86	470	0	244	556	0	0	0	0	0	0	244	190	435	81	273	0	0	0	0	0	140	86	403	85	0	889	1133	1233
782	507	60	0	824	0	0	0	0	0	0	0	0	563	93	244	219	47	0	0	0	60	277	244	478	435	235	333	0	0	0	0	0	179	497	840	287	0	746	133	354
783	277	401	321	1133	81	0	0	0	0	0	0	0	470	419	0	443	235	0	0	0	0	337	200	460	705	0	367	70	0	0	0	0	507	443	684	0	12	357	645	451
784	263	215	263	997	0	0	0	0	0	0	72	0	507	1119	0	0	128	0	0	0	0	0	133	478	705	116	157	0	0	0	0	0	705	1125	663	157	0	249	565	337
785	403	452	305	488	0	0	0	0	0	0	145	0	321	747	12	0	12	0	0	0	0	0	145	190	1517	193	24	0	0	0	0	0	526	426	291	258	23	123	367	337
786	35	48	140	418	0	0	0	0	0	0	121	0	0	621	12	0	0	0	0	0	0	0	258	111	1420	0	229	35	0	0	0	0	58	148	936	469	58	123	186	235
787	58	302	116	244	0	0	0	0	23	0	157	0	23	116	97	0	0	23	0	0	0	0	186	357	840	0	0	81	0	0	0	25	193	357	621	85	12	340	12	961
788	58	186	0	824	0	0	0	25	0	0	12	0	0	12	85	0	0	470	0	0	12	0	273	12	545	0	171	116	0	0	0	25	277	340	291	302	23	357	418	489
789	263	710	23	1280	0	12	0	12	23	0	0	12	0	0	229	0	35	1846	0	0	0	0	133	0	470	0	350	0	0	0	0	0	151	615	621	12	0	278	316	1064
790	128	333	263	896	179	0	384	25	58	0	0	0	0	58	24	0	0	1387	0	0	0	0	0	0	370	0	273	151	0	0	0	37	386	148	563	896	0	0	186	70
791	105	367	291	24	0	0	157	25	0	0	0	62	0	0	0	0	0	1203	0	0	0	0	0	0	105	0	48	249	0	0	0	204	526	391	179	920	0	0	48	116
792	545	24	0	12	0	0	0	37	0	0	0	0	0	116	0	0	70	1233	0	0	0	128	0	12	221	0	133	81	0	0	0	391	354	86	337	1220	35	0	24	277
793	526	367	0	97	0	0	0	0	47	0	0	478	0	165	0	175	23	1233	337	111	273	321	0	204	58	235	36	0	0	0	0	123	179	190	321	775	58	0	0	263
794	105	244	0	971	0	0	0	0	0	0	0	293	0	507	85	148	12	770	470	293	215	105	0	0	0	116	36	105	0	0	0	308	526	249	354	1280	0	0	12	235
795	93	710	0	997	0	0	60	12	0	0	48	135	140	249	200	234	0	193	291	148	0	81	12	0	0	70	24	23	0	0	0	148	337	190	337	401	23	0	0	705
796	12	200	0	121	0	0	0	0	0	0	350	0	179	726	24	278	0	489	305	263	72	321	72	0	0	35	36	386	0	0	0	357	70	374	684	384	0	0	0	1119
797	70	435	0	24	0	0	367	0	0	0	645	0	23	165	0	204	0	684	179	190	0	179	0	0	0	128	186	470	0	0	0	293	419	391	305	333	165	0	97	987
798	105	401	47	215	0	0	121	0	0	0	316	0	128	0	0	62	0	936	35	497	0	291	0	0	0	151	97	321	0	0	507	111	545	308	291	316	0	0	350	794
799	140	333	0	920	0	98	1133	0	0	0	145	0	0	0	0	889	0	0	47	204	0	105	0	0	0	116	12	0	97	0	277	12	321	308	684	401	0	0	200	817
800	277	645	0	97	0	293	85	0	0	0	200	0	0	0	0	278	0	0	70	123	0	0	0	0	12	12	85	12	186	0	165	249	151	308	489	60	12	25	302	403
801	207	1104	0	171	0	74	604	74	0	0	435	0	105	12	0	49	0	0	0	37	0	0	0	0	0	0	0	0	215	23	47	175	235	556	470	565	0	0	316	151
802	263	157	0	24	58	0	12	135	0	193	401	123	291	12	0	0	0	0	0	37	0	0	0	0	0	0	24	0	384	403	305	517	419	576	0	384	35	62	316	0
803	179	171	0	546	0	0	72	308	128	221	469	123	489	0	0	0	0	0	0	0	0	0	0	0	93	0	0	0	384	193	58	278	386	308	0	287	193	37	546	0
804	105	186	0	302	116	0	302	537	403	128	48	37	221	0	229	0	93	47	0	0	36	0	0	0	12	0	0	0	469	470	263	74	470	391	0	72	0	12	229	12
805	151	0	140	1104	0	0	565	219	70	151	754	478	0	0	157	0	386	140	0	0	121	70	0	0	0	0	60	0	507	207	221	293	337	497	0	12	0	12	452	0
806	165	435	207	710	23	12	171	478	370	305	350	0	0	0	60	0	0	0	0	0	0	0	24	0	23	12	24	0	896	470	128	160	0	426	0	85	0	0	688	35
807	47	200	81	1374	0	25	215	497	354	58	435	0	0	0	48	0	0	0	0	0	12	35	12	0	0	12	0	0	302	179	249	135	0	0	0	0	0	0	435	337
808	58	333	0	302	165	0	0	517	140	140	526	0	0	0	0	0	0	23	0	0	0	0	24	86	0	0	12	35	0	23	0	123	0	0	0	36	0	0	896	621
809	23	24	70	36	249	0	710	98	12	12	546	0	0	0	0	0	0	0	0	12	0	0	48	25	0	0	0	12	229	81	277	86	0	0	0	0	0	0	333	545
810	0	0	0	0	321	0	109	517	277	35	546	0	35	0	0	0	0	0	0	0	0	0	0	0	0	0	0	321	0	0	470	160	0	308	0	0	0	0	645	747
811	193	12	0	229	489	0	0	576	0	0	401	0	0	0	0	62	0	35	0	0	0	0	0	25	0	0	60	23	0	0	249	0	0	308	0	0	0	62	546	1064
812	151	48	0	48	1038	148	0	293	70	47	97	0	0	12	12	0	0	0	0	0	0	0	0	0	0	0	0	291	0	12	235	0	0	0	0	0	0	148	215	936
813	207	316	0	133	305	111	60	556	47	58	0	0	0	0	0	0	12	0	0	0	0	0	0	0	12	0	0	105	0	0	249	62	0	74	0	0	35	278	418	1012
814	93	157	0	121	321	0	0	679	12	0	171	0	0	0	0	0	0	0	0	0	0	249	0	0	0	0	0	0	0	0	0	49	0	0	0	0	151	517	604	726
815	291	60	0	12	207	0	157	263	0	0	85	98	0	12	0	0	47	0	0	25	0	0	0	0	0	0	0	0	0	105	0	0	0	0	0	0	0	596	799	563
816	249	0	12	121	12	0	215	864	0	0	0	0	0	0	48	0	23	0	0	0	0	0	0	0	23	0	0	0	72	47	179	0	0	0	0	0	451	443	848	936
817	93	0	0	121	35	0	0	517	0	0	0	0	0	0	0	0	0	0	0	0	0	0	0	0	0	0	0	0	273	193	58	322	0	0	0	0	0	497	109	987
818	140	0	0	350	35	0	0	0	0	0	0	0	0	0	0	0	0	0	0	0	12	0	0	0	0	0	0	0	229	23	263	25	0	0	0	109	0	175	0	770
819	12	0	0	507	0	49	0	0	0	12	0	0	0	0	186	0	0	0	0	0	0	0	0	0	0	0	0	0	0	0	249	0	0	0	0	367	0	497	526	887
820	0	0	81	121	70	0	229	0	81	12	48	0	0	0	0	0	0	0	0	0	0	0	0	0	0	0	0	0	0	0	0	12	0	0	0	401	105	160	24	58
821	0	0	0	0	12	0	12	0	35	0	12	0	140	0	36	0	0	0	0	0	0	0	0	0	0	0	0	0	0	0	0	0	0	0	0	799	179	374	85	35
822	0	0	0	0	0	0	0	0	12	0	0	0	0	0	0	0	0	0	0	0	0	0	0	0	0	0	0	0	0	0	0	0	0	0	0	775	0	175	302	35
823	0	0	0	0	0	0	0	0	0	0	0	0	0	0	0	12	0	12	0	0	0	0	0	0	0	0	133	0	0	0	0	0	0	62	0	667	0	443	435	0
824	0	0	0	171	0	25	0	0	0	0	0	0	0	0	12	0	0	0	0	0	0	0	0	0	235	0	24	0	0	0	0	49	0	62	0	0	0	460	1104	0
825	0	0	0	186	0	86	0	0	0	0	0	0	0	0	0	0	0	0	0	0	0	0	0	0	249	0	0	0	0	0	0	0	0	25	0	0	0	249	896	0
826	0	0	0	0	47	0	0	0	0	0	0	0	0	0	0	0	0	0	0	0	0	0	0	12	58	0	0	0	0	0	0	0	0	0	0	0	0	234	1051	0
827	0	0	0	36	0	0	0	0	0	0	0	0	0	0	48	25	0	0	0	0	0	0	0	0	70	0	0	0	0	0	0	0	526	0	0	0	0	357	1051	0
828	0	0	0	145	0	0	48	0	0	0	0	0	0	0	469	0	0	0	0	0	0	0	0	0	0	0	0	0	0	0	0	98	263	0	0	0	0	517	896	0
829	0	0	35	435	12	0	36	0	0	0	0	0	0	0	157	0	0	0	0	0	12	0	0	0	193	0	0	0	0	0	23	37	70	0	0	0	151	322	200	0
830	0	0	23	36	0	12	171	0	0	0	0	0	0	0	258	249	0	0	0	0	0	81	0	0	0	0	0	0	0	0	0	86	151	0	0	0	47	357	0	0
831	0	0	35	0	0	0	244	0	12	0	0	37	0	0	526	86	0	207	0	86	36	207	0	0	47	0	452	0	0	0	151	0	23	0	0	0	207	293	12	0
832	0	0	35	24	0	0	36	0	0	0	0	0	0	0	367	86	507	1587	0	278	0	0	0	0	0	0	200	0	12	0	0	0	70	0	0	0	0	357	258	0
833	0	0	0	121	0	0	0	0	0	0	0	0	0	0	418	190	582	642	0	62	0	0	0	0	0	0	109	0	12	0	0	0	0	0	0	0	165	0	157	0
834	0	0	35	36	0	0	0	0	0	0	0	0	0	0	452	49	235	305	0	293	0	0	0	0	0	0	48	0	0	0	0	0	0	0	0	0	23	0	333	0
835	0	0	0	12	0	0	97	12	70	0	0	0	0	0	215	98	70	370	0	0	0	35	0	74	12	0	12	0	0	12	0	0	0	0	0	0	47	0	0	0
836	0	0	12	12	0	49	0	0	0	0	0	0	0	0	229	0	489	507	0	0	0	165	97	175	47	0	0	0	0	0	0	25	0	49	0	0	0	86	36	0
837	0	0	0	0	0	98	0	0	0	0	0	0	0	0	171	0	207	70	0	12	0	23	12	190	0	0	0	0	0	0	0	0	0	0	0	0	140	148	109	0
838	0	0	35	121	0	0	0	0	0	23	0	0	0	0	36	62	451	0	0	0	0	0	186	160	35	0	0	0	0	0	0	37	0	0	0	48	263	74	60	0
839	0	0	0	0	0	0	0	25	12	0	0	0	0	0	302	0	47	0	0	0	0	0	133	190	0	0	0	0	0	0	0	0	0	0	0	0	179	576	418	0
840	0	0	0	302	0	0	0	0	0	0	0	0	0	23	350	148	12	12	0	0	12	0	0	190	0	0	0	0	0	0	0	12	58	0	0	0	470	460	732	0
841	0	0	0	0	0	0	72	0	58	0	0	0	0	0	0	37	0	0	0	0	0	0	0	160	0	0	0	0	0	58	0	0	70	12	0	0	663	263	333	0
842	0	0	0	0	0	0	72	25	35	23	0	0	0	0	0	0	70	0	0	0	0	0	0	340	0	0	273	0	24	0	12	0	0	86	0	0	12	111	24	0
843	0	0	0	36	0	0	0	0	0	0	0	0	0	0	0	0	221	0	0	0	0	0	0	204	0	0	186	0	0	0	0	49	58	293	12	0	179	148	24	0
844	0	0	0	0	0	0	0	12	0	0	0	0	0	0	0	0	23	23	58	443	0	0	0	0	0	0	145	0	0	0	0	0	221	517	0	0	12	49	121	0
845	0	0	0	0	0	0	0	0	23	0	60	0	81	0	0	0	0	0	0	190	12	419	0	0	0	0	229	0	0	0	0	160	47	322	0	0	0	74	350	0
846	0	0	0	0	0	0	0	0	0	0	0	0	23	58	0	0	0	58	0	0	0	23	0	0	0	12	0	0	0	35	0	0	140	123	0	0	0	37	469	0
847	0	0	0	0	0	0	0	0	0	0	0	0	0	12	0	0	0	0	0	0	0	81	0	0	58	0	0	0	0	0	0	0	370	278	0	0	0	62	546	0
848	0	0	0	0	0	0	133	0	0	0	0	0	0	0	0	0	70	23	0	0	60	0	0	0	0	0	0	0	0	0	0	0	435	443	0	0	105	219	200	0
849	12	0	0	12	0	0	85	0	0	0	0	0	140	105	0	0	0	0	0	0	186	0	12	0	0	0	0	0	0	0	0	25	337	790	0	24	105	86	121	0
850	0	0	0	0	0	0	0	0	0	0	0	0	370	35	0	0	23	0	0	0	72	23	0	0	0	0	0	0	0	0	0	25	621	111	0	85	0	74	258	0
851	0	0	0	0	0	37	0	0	0	12	0	0	207	47	0	0	0	0	435	0	72	305	24	0	0	0	0	0	0	12	0	74	663	86	0	12	0	517	645	0
852	0	0	140	0	0	0	0	0	0	0	0	0	179	23	0	37	0	58	207	0	12	305	0	0	0	0	384	0	0	0	0	0	23	98	0	200	23	357	452	0
853	0	0	0	72	0	0	0	0	0	0	0	0	140	58	12	0	0	0	105	0	72	337	0	0	0	0	157	0	0	0	0	74	642	98	0	48	35	175	316	23
854	0	0	0	85	0	0	0	12	70	70	0	0	305	0	0	12	0	0	12	0	12	23	0	0	0	47	435	0	0	0	0	0	193	219	0	157	0	160	273	151
855	0	0	0	60	0	0	0	0	12	23	0	0	321	0	0	0	0	0	23	0	0	35	0	0	0	0	12	0	0	0	0	0	470	322	0	333	0	357	157	337
856	0	0	0	12	0	0	0	0	0	23	0	0	489	0	0	0	0	0	70	0	0	0	0	0	0	0	0	0	0	0	58	12	887	409	0	0	0	160	24	277
857	0	12	0	0	0	0	0	0	0	0	0	0	489	0	0	0	0	0	0	0	0	0	0	0	0	0	0	0	0	0	0	0	1203	635	0	171	58	160	133	563
858	0	0	0	0	0	0	0	12	0	0	0	0	545	0	584	0	0	0	23	0	0	0	0	0	0	0	0	0	0	0	105	0	817	517	0	273	0	74	171	291
859	93	12	23	0	0	74	0	0	0	0	0	0	747	0	302	0	128	0	0	0	0	0	0	0	35	0	0	0	0	0	0	49	794	679	0	302	277	49	60	545
860	0	0	35	0	0	0	333	0	0	140	0	0	435	47	0	0	0	12	0	0	0	0	0	12	419	12	0	0	0	0	0	0	1091	409	0	171	93	0	0	582
861	93	0	116	0	0	111	273	0	0	12	0	0	684	0	12	0	0	0	0	0	0	0	0	25	354	0	0	0	0	0	0	0	451	322	0	688	235	12	0	1064
862	0	12	105	0	0	0	0	0	0	23	0	0	207	70	85	0	0	0	0	0	0	0	0	74	128	0	109	0	0	0	0	12	1387	478	0	12	179	0	0	207
863	35	0	386	0	0	0	367	49	0	151	0	0	337	0	24	0	0	47	0	0	0	0	0	74	507	0	287	0	36	0	0	0	526	1044	0	60	305	0	0	419
864	0	12	291	0	0	0	109	0	0	12	0	0	0	0	0	0	0	0	0	0	0	105	0	0	0	0	12	0	0	0	0	0	291	391	0	0	663	0	0	151
865	0	133	151	0	12	190	0	0	0	128	0	0	0	0	0	0	0	0	12	0	0	165	0	0	179	0	12	0	0	0	0	49	0	1044	0	0	386	219	0	0
866	0	186	105	36	35	12	24	37	0	235	0	0	23	35	0	0	0	23	0	0	0	128	0	0	0	70	85	0	0	0	0	0	47	517	0	0	321	62	0	128
867	12	287	151	48	12	0	302	123	140	93	186	357	0	58	12	0	0	0	0	249	0	116	0	25	249	277	0	0	0	0	0	0	70	62	0	0	489	204	0	563
868	0	72	12	24	0	0	109	37	207	12	200	537	128	35	0	0	0	47	0	25	0	58	12	37	249	165	0	0	0	0	0	0	354	0	0	12	526	98	0	684
869	93	0	0	109	0	12	507	98	165	70	0	556	128	116	48	0	81	0	0	160	0	12	0	0	451	81	0	0	0	0	0	0	0	249	0	0	370	25	12	321
870	0	0	105	60	58	0	565	263	249	0	121	160	47	277	186	25	0	0	0	0	0	0	0	0	305	93	0	0	0	0	0	0	337	249	12	0	684	0	0	81
871	0	12	23	0	0	37	302	374	105	151	229	537	354	47	157	12	0	0	0	0	0	0	0	0	0	193	0	0	0	0	0	25	140	0	0	0	370	0	72	794
872	12	0	0	0	128	25	435	497	70	370	258	123	277	354	171	37	0	35	12	0	0	221	0	0	207	140	0	0	0	0	0	0	489	0	0	0	0	62	244	726
873	0	0	0	24	165	49	367	815	470	0	24	204	35	12	85	0	0	0	0	0	0	93	0	74	23	0	0	0	0	116	0	98	337	62	0	12	403	278	145	221
874	0	0	0	273	0	0	896	679	305	235	258	340	23	151	244	0	0	0	0	0	0	70	0	62	337	0	0	0	0	12	0	12	81	0	0	229	910	111	452	291
875	0	0	0	0	0	0	145	702	386	0	85	190	81	235	350	37	0	0	0	0	0	179	0	111	291	0	0	0	0	0	0	0	305	12	0	367	435	123	546	910
876	0	0	0	0	12	0	133	556	221	23	215	391	263	470	244	0	0	0	0	12	0	151	0	37	70	0	0	0	0	0	0	0	582	219	0	0	291	426	688	489
877	35	0	291	0	151	37	896	278	386	12	186	322	419	0	435	0	0	0	0	0	0	12	12	0	23	337	0	0	0	0	0	0	770	322	0	0	116	576	287	489
878	12	0	179	12	47	0	333	790	600	128	0	204	403	23	60	0	0	0	0	0	0	35	0	0	249	179	0	0	0	0	0	0	545	517	0	157	726	49	109	277
879	0	0	116	186	35	234	0	322	70	470	36	0	128	165	0	0	0	81	0	0	0	93	0	74	70	249	0	0	0	0	0	0	910	409	23	0	70	0	0	1175
880	128	0	249	469	0	249	0	293	207	526	215	86	0	116	48	0	0	0	0	0	0	0	0	98	435	128	0	0	0	0	0	0	770	374	12	0	128	0	732	1175
881	12	0	193	971	0	160	60	293	305	0	97	123	23	193	0	0	0	0	0	0	0	0	0	0	489	321	12	0	0	0	0	0	936	190	23	0	263	0	316	1452
882	12	0	93	488	116	135	645	746	305	140	367	374	0	0	36	0	0	0	0	293	0	0	0	0	840	0	60	0	0	0	0	0	642	322	0	12	337	0	546	1175
883	35	0	305	1077	193	111	121	768	663	23	60	1273	0	0	469	0	0	140	0	0	0	0	24	0	863	0	171	0	0	0	0	0	403	391	0	229	207	37	200	663
884	179	12	151	507	305	135	12	615	291	151	258	1871	12	58	0	0	0	221	0	293	0	23	97	0	1233	0	145	0	12	0	0	37	70	111	0	157	386	0	710	105
885	23	0	249	872	165	123	0	724	507	451	333	790	0	23	48	0	0	58	0	62	0	0	121	0	249	207	12	0	0	0	0	0	12	478	0	302	451	12	133	70
886	58	0	386	507	179	278	0	657	642	151	565	746	0	0	48	0	0	12	0	25	0	0	244	0	600	337	0	0	0	0	0	0	47	263	0	145	249	0	350	0
887	58	0	451	258	705	864	200	889	770	23	48	204	0	165	12	0	58	0	0	263	0	0	24	0	370	128	0	0	0	0	0	0	179	478	0	171	305	0	36	0
888	0	0	93	507	337	219	244	635	600	0	171	409	12	0	60	0	0	0	0	111	0	58	24	0	179	354	0	0	0	0	0	0	193	175	0	507	470	12	0	0
889	0	0	151	384	165	391	215	889	747	23	0	123	0	58	72	25	47	12	0	49	0	0	0	0	179	305	0	0	0	0	0	0	47	49	35	85	489	0	0	12
890	0	0	151	109	386	135	72	1184	1119	0	0	293	0	0	0	0	81	0	23	148	0	0	36	0	0	249	0	0	0	12	0	25	451	12	0	171	507	0	36	0
891	0	0	621	157	263	37	229	724	621	0	0	426	0	291	97	0	165	0	0	0	0	0	121	135	23	277	0	0	0	0	0	0	179	0	0	0	305	74	273	0
892	0	0	489	109	419	0	121	962	435	12	12	219	0	23	333	37	235	0	0	0	0	0	72	98	12	12	0	0	0	105	0	0	70	0	0	0	386	0	0	0
893	0	0	435	507	370	219	0	517	0	0	0	308	12	58	333	0	128	0	0	0	0	0	60	25	0	0	0	0	0	291	0	0	0	0	0	0	545	0	60	0
894	0	0	151	488	770	135	0	0	81	0	0	190	0	128	507	0	116	0	0	0	0	0	186	74	0	81	0	0	0	221	0	0	0	62	0	0	179	0	109	0
895	0	0	1012	754	817	98	0	0	58	0	0	175	0	35	667	0	0	0	0	0	145	0	12	98	0	151	0	0	0	105	0	12	0	278	0	0	0	160	623	0
896	0	0	1012	623	600	204	526	0	305	58	0	537	0	35	0	86	0	0	0	0	302	93	0	148	12	140	0	0	36	116	0	0	0	25	0	0	58	0	688	47
897	0	0	291	604	419	815	546	135	321	0	0	308	0	47	121	111	0	0	0	0	85	0	0	123	23	263	0	0	48	0	0	0	35	0	0	0	193	0	287	12
898	0	0	663	507	600	839	0	596	116	35	0	74	0	93	145	0	0	0	0	25	24	0	0	0	0	12	0	0	0	58	0	111	0	0	0	0	58	0	72	0
899	0	0	817	688	817	839	186	768	470	35	109	74	0	277	0	0	0	23	0	111	0	81	12	0	47	451	0	0	0	305	0	49	0	0	0	0	0	0	507	0
900	0	200	419	435	435	391	121	322	35	0	24	0	23	70	145	0	0	235	0	0	0	81	0	0	0	0	0	0	24	23	0	0	0	25	0	0	0	0	60	0
901	0	435	470	435	470	576	435	0	403	0	24	0	70	140	258	49	0	1091	0	25	0	81	0	0	0	0	0	0	24	0	0	12	0	0	0	0	70	86	121	0
902	0	24	12	623	770	657	229	0	0	0	12	0	0	0	157	0	58	419	0	0	97	58	0	0	0	0	0	0	85	12	0	12	0	0	0	0	0	0	0	0
903	0	0	0	872	770	556	109	0	128	58	12	0	0	0	384	0	81	193	0	0	0	489	0	0	12	0	0	0	0	0	0	0	0	0	0	0	0	0	0	0
904	0	0	0	244	705	517	350	0	0	0	0	37	35	116	60	0	0	563	0	0	0	47	0	0	0	0	0	0	12	23	0	0	0	293	0	0	0	0	0	0
905	0	36	0	258	470	374	244	0	0	0	0	0	207	0	121	0	0	0	0	0	0	23	0	0	0	0	0	0	12	0	12	0	0	175	0	0	0	0	0	0
906	0	333	0	36	93	25	435	0	165	0	0	148	58	0	0	12	35	0	0	0	244	35	0	0	0	0	0	0	121	0	0	190	0	0	0	0	0	0	0	0
907	23	36	0	60	58	357	710	0	249	0	0	0	35	0	0	0	12	93	0	98	12	0	0	0	0	0	0	0	350	0	0	0	0	12	0	0	0	0	0	0
908	0	36	0	157	12	340	316	0	305	23	0	0	0	0	0	0	0	0	0	62	0	0	0	0	0	0	0	0	0	0	0	0	0	0	0	0	0	0	0	0
909	0	12	0	48	12	308	0	25	179	70	0	86	0	0	12	0	0	0	0	86	0	0	0	12	0	0	0	0	244	0	0	0	0	0	0	0	0	0	0	0
910	23	0	0	0	305	0	0	0	151	81	0	135	0	0	0	25	12	35	0	0	0	0	0	0	0	0	0	0	0	0	0	0	0	0	0	0	0	0	0	0
911	0	200	0	0	545	0	12	374	263	0	0	0	0	0	0	37	23	0	0	123	0	0	0	0	0	0	0	0	0	0	0	0	0	0	0	0	0	0	0	0
912	23	72	0	0	684	62	0	190	0	0	72	0	0	12	0	175	0	93	0	357	0	0	0	0	0	0	0	0	0	0	0	0	0	0	0	0	0	0	0	0
913	0	0	0	0	1203	0	0	322	116	0	333	0	12	0	0	0	0	507	0	0	0	0	0	62	179	0	0	0	48	0	0	12	0	0	0	215	0	0	0	0
914	70	0	0	0	1119	37	0	615	600	70	273	74	0	0	0	0	0	747	0	0	0	47	0	0	263	0	0	12	85	0	0	0	0	0	47	97	0	0	0	0
915	0	0	0	0	1175	0	97	219	600	0	121	49	0	0	0	0	0	435	0	0	0	128	0	0	193	0	0	0	0	0	0	37	0	0	0	507	0	0	0	0
916	0	0	0	0	642	0	565	0	600	0	0	0	0	0	0	0	0	403	0	0	0	179	0	0	207	0	0	0	12	12	0	0	0	0	0	287	0	0	0	0
917	12	0	0	0	817	0	384	0	470	0	72	123	0	0	0	0	0	221	0	0	0	193	0	0	93	0	0	0	0	0	0	37	0	0	0	526	35	0	12	0
918	70	0	12	0	910	0	0	0	451	221	12	0	0	0	0	0	93	747	0	0	24	23	0	0	93	0	0	0	0	0	0	0	0	0	0	12	0	0	0	0
919	23	0	47	0	1038	0	0	0	0	0	316	62	0	0	0	0	0	179	0	12	0	12	0	0	0	0	0	0	0	0	35	0	0	0	0	0	0	0	0	0
920	0	0	0	0	179	12	0	37	12	23	12	12	0	0	0	0	0	0	0	12	0	0	0	0	12	0	0	0	24	0	23	0	0	0	0	0	0	0	0	0
921	0	0	0	0	221	0	0	0	321	47	109	0	0	0	0	0	0	0	0	74	0	0	0	0	0	47	0	0	0	0	0	175	0	0	0	0	0	0	0	0
922	0	0	0	12	0	0	0	0	337	12	0	0	47	0	186	0	47	0	0	12	0	58	0	0	12	0	0	0	0	0	0	0	0	0	0	0	105	0	0	0
923	12	0	0	0	0	0	36	0	140	0	0	49	0	0	350	0	0	0	0	249	0	419	0	0	0	0	0	0	0	0	0	0	0	0	0	0	0	0	0	0
924	23	0	0	0	0	0	0	0	0	0	0	62	81	0	121	0	0	0	0	37	0	0	0	0	0	0	0	0	0	0	0	37	0	0	0	0	0	0	0	0
925	0	0	0	0	0	160	97	111	403	12	0	0	0	0	273	86	0	0	0	234	0	12	0	0	0	0	0	0	97	0	0	160	0	0	0	0	0	0	0	0
926	0	0	0	0	0	0	12	0	621	93	0	74	0	0	0	391	12	0	0	175	0	0	0	0	105	0	0	0	133	0	0	746	0	0	0	0	0	0	0	0
927	0	0	0	0	0	25	12	0	58	0	0	37	12	0	133	49	0	0	0	12	0	0	0	0	0	0	0	0	85	0	0	74	0	0	0	0	0	0	0	0
928	0	0	0	0	0	0	229	0	337	12	200	74	12	0	488	135	35	0	0	0	12	12	0	0	179	0	0	0	0	0	0	12	0	0	70	0	35	0	0	0
929	0	0	0	0	0	0	0	0	235	35	0	0	35	0	186	374	70	105	0	0	0	0	0	0	179	0	0	0	60	0	70	148	0	0	0	0	0	0	0	0
930	0	0	0	0	0	0	24	0	337	0	0	62	0	0	72	263	35	563	0	0	0	0	0	0	12	0	0	0	157	0	0	0	0	0	0	0	0	0	0	0
931	0	12	0	0	0	0	36	25	470	0	0	0	0	0	85	409	47	545	0	0	0	0	0	0	0	0	121	0	186	0	0	12	35	0	0	0	0	0	0	0
932	23	12	0	0	0	0	48	0	263	0	24	0	0	0	418	160	140	507	179	278	418	116	0	0	0	0	316	0	273	0	0	0	0	0	0	0	0	0	0	0
933	0	229	12	0	0	0	186	0	663	0	0	123	0	81	333	556	0	526	321	576	775	489	0	37	0	0	0	0	367	0	0	0	0	0	0	0	23	0	0	0
934	0	12	0	0	0	0	12	0	12	0	0	204	23	0	133	426	12	321	451	679	1191	663	0	0	0	0	0	0	186	0	0	0	0	0	0	0	0	0	0	0
935	0	0	35	0	0	0	0	0	35	93	0	0	0	0	186	219	0	747	386	160	920	207	0	0	0	0	0	0	244	0	0	0	0	148	12	0	0	0	0	0
936	0	0	0	0	0	25	333	0	470	0	0	0	23	12	0	0	0	642	263	374	1162	151	0	12	305	0	0	0	273	0	0	86	0	0	0	0	0	0	0	0
937	12	0	0	0	0	12	488	25	249	0	12	0	0	12	244	160	0	582	249	839	469	354	72	86	93	0	0	0	215	0	0	0	47	0	0	0	0	0	0	0
938	0	0	12	0	0	0	60	0	81	0	24	426	128	70	36	0	0	249	116	889	401	1387	48	175	0	0	0	0	258	0	0	0	12	0	35	0	58	0	0	0
939	0	0	0	0	0	0	0	0	337	81	526	724	235	0	0	0	93	705	419	990	546	1012	48	123	0	0	0	0	171	0	58	86	0	0	277	0	221	0	36	0
940	0	0	0	0	0	0	0	0	817	0	316	537	354	0	0	0	12	817	354	635	754	1147	60	74	221	0	0	0	667	0	0	148	0	0	93	0	0	49	145	0
941	0	0	0	0	23	0	0	0	726	0	418	615	794	563	72	0	0	794	0	426	488	936	0	37	93	0	0	0	507	0	0	123	0	0	277	0	0	49	109	12
942	0	0	0	0	0	0	0	12	81	0	418	263	747	23	215	0	0	794	116	815	229	526	186	49	193	0	0	0	848	0	0	12	0	0	151	0	35	98	0	140
943	0	0	0	12	0	0	60	0	747	23	350	1017	582	489	72	0	93	386	70	517	60	526	12	86	35	0	0	0	401	0	0	0	0	0	600	0	70	49	109	582
944	0	0	0	0	23	0	0	0	1091	0	488	1243	526	794	0	0	179	770	435	204	48	337	97	98	277	0	0	0	121	23	0	0	0	0	370	0	165	12	121	354
945	0	0	23	85	23	0	0	0	1175	23	469	913	470	770	0	0	207	863	370	443	72	93	12	190	93	0	0	0	12	12	0	0	0	0	526	0	58	0	97	58
946	0	0	0	121	0	0	0	0	165	81	258	615	582	354	0	0	35	305	370	98	645	70	0	25	0	0	0	0	12	0	0	0	0	0	489	488	193	160	145	386
947	0	0	0	0	0	0	0	0	386	249	333	478	470	2313	0	12	116	0	354	278	97	35	0	0	277	0	0	0	0	0	0	0	0	0	747	121	370	111	258	193
948	0	0	0	0	0	0	0	0	545	70	171	357	93	863	273	0	0	470	207	278	215	35	133	123	235	0	0	0	0	0	0	0	58	0	419	48	582	160	469	140
949	0	0	23	0	0	12	24	0	165	23	215	263	0	193	24	0	58	582	221	426	0	277	215	0	23	0	0	0	0	165	0	0	0	0	600	0	451	62	72	526
950	193	121	263	12	0	37	0	12	0	207	0	190	0	663	133	0	0	105	12	0	0	12	12	0	0	0	0	0	0	81	0	12	0	0	582	0	386	86	287	684
951	370	350	291	0	23	135	0	0	277	0	0	340	0	1294	157	0	0	386	545	12	0	207	12	0	0	0	0	0	48	354	0	234	0	0	489	0	386	49	469	684
952	81	85	165	0	0	0	200	0	81	0	0	374	0	12	0	0	0	489	354	0	0	489	0	25	0	58	36	0	24	0	0	0	0	0	663	0	370	25	333	403
953	47	258	337	0	0	0	12	86	235	105	0	74	0	563	0	49	0	140	291	0	157	370	24	98	0	337	287	0	0	70	0	0	0	0	770	0	105	0	384	105
954	35	60	128	0	0	0	145	123	128	105	0	391	0	263	36	0	0	0	305	0	109	179	36	74	0	600	36	0	0	0	0	0	0	0	1038	0	116	74	287	193
955	70	48	140	0	0	0	60	160	386	128	12	391	0	93	48	0	0	0	12	0	85	235	0	0	291	105	145	0	12	0	0	0	0	0	961	0	151	0	258	600
956	23	215	151	0	0	0	229	263	337	221	109	556	0	140	1162	0	35	435	419	37	60	263	0	0	70	151	85	0	0	0	0	0	0	657	794	0	128	62	258	621
957	249	97	305	24	0	0	824	234	642	435	0	74	0	193	350	0	0	337	105	0	258	277	0	0	81	93	273	0	0	0	0	0	0	0	35	0	207	74	584	887
958	207	157	403	12	0	0	1162	148	140	451	24	340	70	0	258	0	23	305	193	0	273	128	0	0	47	263	384	0	0	0	0	0	0	0	35	12	116	86	273	863
959	151	215	12	0	81	0	1507	340	435	600	0	25	165	151	0	0	0	291	58	0	24	263	0	0	0	263	565	0	0	0	0	0	0	0	12	0	128	49	48	961
960	128	229	0	12	0	0	526	98	600	305	0	12	70	0	133	0	0	235	105	0	0	0	0	0	0	23	452	0	0	0	0	0	0	0	0	0	386	123	0	235
961	128	316	23	60	0	0	688	596	1091	1731	0	234	0	0	186	0	12	582	128	0	0	321	0	0	0	35	507	0	0	0	0	0	0	0	0	0	545	62	60	23
962	221	171	23	0	0	0	920	517	1012	936	0	190	0	0	0	0	0	0	23	0	0	235	0	0	0	70	145	0	0	0	0	0	0	0	0	0	600	98	121	0
963	105	215	151	12	0	0	1280	135	910	1012	12	263	0	0	0	0	0	0	105	0	0	140	0	0	81	193	488	0	0	0	0	0	0	98	0	0	403	111	273	0
964	105	244	12	0	0	0	645	249	794	1233	0	249	0	0	0	0	0	0	165	0	0	489	0	0	23	151	171	0	0	0	0	12	0	0	0	0	305	0	367	0
965	128	215	0	0	12	0	418	635	817	1091	0	293	0	0	109	0	0	0	151	426	60	0	0	0	0	105	244	235	0	0	0	62	0	0	0	0	337	322	72	0
966	58	97	0	0	0	0	1473	517	663	663	0	234	0	0	0	0	12	291	419	263	72	337	0	0	12	105	171	81	0	0	0	190	0	0	23	0	470	0	0	0
967	105	36	0	0	70	25	1051	426	354	1064	0	443	0	0	0	0	0	0	435	123	24	151	0	0	0	207	488	23	0	0	23	0	35	0	12	0	193	0	0	12
968	0	244	0	0	0	62	1162	293	621	600	0	190	23	12	97	0	0	0	582	160	0	337	0	0	0	165	215	81	48	235	128	443	23	135	0	12	193	0	0	0
969	128	97	0	36	0	0	1220	635	840	2048	0	49	0	0	171	0	0	23	321	204	97	207	0	0	81	70	12	151	244	642	207	249	0	175	0	0	116	0	0	0
970	93	12	47	24	58	62	1406	308	545	863	0	497	0	0	507	0	70	0	12	204	215	337	0	0	0	165	12	47	287	435	277	374	0	111	0	0	165	0	0	0
971	0	200	249	157	12	86	1507	357	221	291	0	0	0	35	186	0	0	0	128	0	24	235	0	0	81	35	0	105	469	684	507	815	23	135	12	0	337	0	0	0
972	0	229	354	287	249	123	1051	443	221	193	0	0	0	0	645	0	0	0	58	308	121	435	12	12	207	81	24	0	367	470	451	278	23	0	0	48	354	0	0	0
973	0	48	116	333	116	0	971	679	81	235	0	0	0	0	384	0	0	0	151	12	121	70	0	74	291	0	0	0	273	403	321	86	386	86	58	72	207	0	0	0
974	0	0	12	186	35	0	848	1017	35	507	0	0	0	0	109	0	0	23	277	12	157	70	24	111	305	0	36	0	526	642	370	374	526	12	105	186	47	0	0	0
975	47	0	0	12	165	135	186	74	70	179	109	0	93	0	145	0	0	58	0	0	133	47	0	0	0	12	145	0	435	451	621	249	165	497	249	171	0	0	0	0
976	0	0	128	85	545	111	0	0	81	0	0	0	0	0	287	0	12	12	0	0	36	0	12	263	0	193	12	0	896	582	470	175	582	12	151	36	0	0	0	0
977	0	0	81	85	770	98	0	0	526	0	0	25	0	12	186	0	0	0	70	0	200	58	604	478	140	354	0	35	469	105	370	679	419	391	277	258	0	0	0	0
978	0	0	140	72	600	148	60	0	35	58	0	0	23	0	688	74	93	70	35	0	109	35	350	517	794	105	0	12	546	249	337	62	193	340	58	688	0	0	0	0
979	0	0	128	0	770	175	0	0	0	93	0	25	0	0	418	123	35	70	0	0	85	0	526	864	747	116	0	23	133	0	726	160	305	391	0	133	151	0	0	0
980	0	0	165	0	235	0	0	0	0	0	0	0	0	116	258	249	0	291	0	0	121	0	48	596	151	81	0	23	1191	403	354	249	526	615	70	244	151	0	72	0
981	0	0	35	0	249	0	0	0	0	0	0	86	0	0	732	443	12	600	0	0	12	0	145	596	370	179	0	0	1133	179	277	49	545	679	23	401	0	0	24	0
982	0	0	47	0	291	12	0	0	12	0	24	0	12	0	565	12	0	545	0	0	0	0	0	443	12	12	0	12	944	0	321	249	249	443	140	121	0	0	0	0
983	0	0	0	0	207	0	0	12	0	0	24	0	0	0	452	0	0	642	0	0	0	0	258	615	403	0	0	58	24	12	81	135	386	234	0	367	0	0	0	0
984	0	0	12	12	419	74	24	0	0	12	0	0	0	0	287	37	0	403	12	0	0	0	1162	1642	1091	0	0	93	333	0	403	278	489	219	12	604	0	0	0	0
985	0	0	151	60	563	148	121	49	12	0	0	0	0	0	0	0	0	451	47	0	0	0	133	293	987	0	0	23	754	0	563	234	545	576	0	565	0	0	0	0
986	35	0	12	0	58	0	0	263	0	0	0	0	0	0	0	0	0	81	81	0	0	0	244	263	726	0	0	151	488	470	305	123	321	123	165	452	0	0	0	0
987	0	0	291	12	165	0	60	98	0	0	0	0	0	12	0	0	0	0	0	111	0	81	258	615	1587	0	0	235	200	451	563	86	263	62	419	418	0	0	0	0
988	0	0	35	0	0	49	0	219	0	0	0	190	47	0	109	0	0	151	0	0	0	0	72	374	1324	12	0	12	0	207	642	62	221	409	489	435	0	0	0	0
989	0	0	140	0	0	0	0	234	0	0	0	86	35	0	401	0	0	0	0	0	0	0	273	263	961	0	0	93	215	263	277	175	470	219	451	565	12	0	0	0
990	0	0	47	0	151	0	0	409	0	35	0	0	0	0	109	0	0	0	0	0	0	0	97	160	747	0	0	105	302	435	321	160	207	62	794	896	0	0	0	12
991	0	0	0	0	0	12	0	0	0	0	0	0	0	0	60	0	0	0	0	0	0	0	215	204	263	0	0	0	604	386	435	204	403	556	563	645	47	0	0	0
992	0	0	12	121	23	12	0	0	12	0	0	12	0	0	48	0	0	470	0	0	0	0	157	263	489	0	0	0	157	863	403	0	435	123	58	418	58	0	0	0
993	23	0	0	12	128	0	0	0	12	23	0	62	0	0	121	0	0	0	0	0	0	0	171	443	1203	0	0	0	258	321	81	409	105	0	0	12	12	0	0	0
994	0	0	0	0	277	160	0	0	0	47	133	0	0	0	0	0	179	0	0	0	0	0	145	374	563	12	24	35	12	305	0	111	81	0	0	12	0	0	0	0
995	0	0	0	12	470	0	0	0	0	12	24	0	0	0	0	0	0	0	0	0	0	0	36	409	1091	0	0	277	85	419	235	49	0	0	0	0	47	0	0	0
996	0	0	0	12	545	25	0	0	0	0	60	62	0	0	0	0	0	105	0	0	0	0	133	98	794	81	0	0	60	545	370	74	0	0	0	0	0	0	0	0
997	0	0	0	12	663	0	12	0	35	0	0	0	0	0	0	0	0	179	0	0	0	0	157	234	235	0	0	0	24	207	321	86	0	12	0	0	0	0	0	0
998	0	0	0	0	354	49	48	219	235	0	0	0	0	0	0	0	0	93	0	0	0	0	12	25	165	0	0	140	36	35	354	25	0	0	0	0	0	0	0	12
999	0	0	0	0	235	0	229	160	81	0	0	0	0	0	12	0	0	58	0	0	0	0	0	0	817	0	0	35	72	0	81	0	58	0	0	0	0	0	0	0
1000	0	0	337	0	179	0	0	0	249	0	0	0	35	128	109	0	0	140	0	0	12	12	0	0	235	0	24	0	60	0	249	0	0	0	0	0	0	0	0	0
1001	0	0	165	0	337	25	72	0	47	0	0	0	105	12	0	0	0	545	0	0	0	354	0	0	70	0	0	93	0	0	12	160	0	0	0	0	0	0	0	0
1002	0	0	23	0	116	0	0	0	23	0	0	0	0	0	0	12	0	0	0	0	0	386	0	0	337	0	0	93	0	0	0	0	0	0	0	0	0	0	0	0
1003	0	0	0	0	0	0	0	0	0	0	0	148	12	23	0	86	0	116	0	0	0	337	0	0	419	81	0	151	0	0	0	0	23	0	0	0	0	0	0	0
1004	0	0	0	0	0	0	0	0	0	0	0	190	105	0	0	0	0	0	0	0	0	105	0	0	165	0	0	321	0	23	0	0	0	0	0	0	0	0	0	0
1005	0	0	0	0	0	0	0	25	0	0	24	25	128	0	435	0	0	0	0	0	0	249	12	37	1038	12	0	12	12	0	0	0	0	0	0	0	0	0	0	0
1006	0	0	0	0	0	0	0	12	0	47	12	0	0	0	36	0	249	0	0	0	0	526	12	0	747	0	0	0	0	0	0	0	0	0	0	0	0	0	0	0
1007	0	0	0	0	0	0	0	0	0	0	24	0	0	0	109	0	0	12	0	0	0	47	0	0	0	0	0	0	0	0	0	0	0	0	0	0	0	0	0	0
1008	0	0	47	0	0	0	0	0	47	0	24	0	0	0	171	0	0	207	0	0	0	35	0	0	0	0	0	0	0	0	0	0	0	0	0	0	0	0	0	0
1009	0	0	23	60	0	62	350	0	179	0	0	0	0	0	384	0	0	12	0	0	0	23	0	0	0	0	48	0	0	0	0	0	0	0	0	0	0	0	0	0
1010	0	0	0	0	0	49	48	86	0	0	0	0	305	0	36	0	0	0	0	0	0	0	0	0	0	12	0	35	0	0	0	0	0	0	12	0	0	0	0	0
1011	0	0	0	0	0	0	367	0	0	0	48	0	70	0	109	0	0	35	0	0	0	0	0	0	0	116	0	0	0	0	0	0	0	0	0	0	0	0	0	0
1012	0	0	0	0	0	0	0	0	0	0	0	62	0	0	133	0	0	370	0	0	0	0	0	0	0	0	0	0	0	0	0	0	0	0	0	0	0	0	0	0
1013	0	0	0	0	0	0	0	0	0	0	0	234	58	0	97	0	0	0	0	135	0	0	0	111	0	81	0	0	0	0	0	98	0	0	0	0	0	0	0	0
1014	0	0	0	0	0	37	645	0	0	0	0	0	435	0	302	0	0	0	0	0	0	0	0	37	0	193	72	0	0	0	0	0	0	0	0	0	0	0	0	0
1015	0	0	23	24	23	37	0	0	0	0	0	25	35	0	0	0	47	0	0	0	0	0	0	0	0	249	244	0	0	0	0	37	0	0	0	0	0	0	0	0
1016	0	0	0	36	0	0	0	12	23	0	0	0	0	0	0	0	12	0	0	0	0	0	0	0	0	370	507	0	0	0	0	0	0	0	0	0	0	0	0	0
1017	0	0	0	0	0	0	0	0	0	0	0	62	0	0	273	0	0	0	0	0	0	0	0	0	0	235	48	0	0	0	0	0	70	0	0	0	0	0	0	0
1018	0	0	0	0	0	25	0	0	0	0	24	74	179	0	171	0	0	0	0	0	0	0	0	0	0	291	667	0	0	0	0	12	58	0	0	0	0	0	0	0
1019	0	0	0	0	0	0	0	0	0	0	0	190	151	47	452	0	0	0	0	0	0	0	0	0	23	128	97	0	0	0	0	0	0	0	0	0	0	0	0	0
1020	0	0	0	0	0	0	12	0	12	0	0	0	140	58	171	12	0	0	0	0	0	35	0	0	0	140	48	0	0	0	0	0	105	0	0	0	0	0	0	0
1021	0	0	0	0	0	0	0	0	35	0	24	0	128	0	97	123	0	0	0	0	0	12	0	0	0	207	60	0	0	0	0	0	179	0	0	24	0	0	0	0
1022	0	0	0	0	0	0	0	98	0	0	0	0	321	12	0	0	0	58	35	0	0	12	0	175	0	105	200	0	0	0	0	0	0	0	0	0	0	0	0	35
1023	35	0	0	0	0	0	0	0	0	0	0	12	305	0	0	0	0	0	0	0	0	0	200	0	0	93	24	0	0	0	0	0	0	0	0	0	0	0	0	0
1024	12	0	0	0	0	0	0	0	0	0	0	0	140	0	12	0	0	0	0	0	0	35	0	0	0	93	0	0	0	0	0	0	0	0	0	0	0	0	0	0
1025	12	0	0	0	0	0	0	0	0	0	0	0	354	12	186	0	0	0	47	12	0	58	0	0	0	0	133	0	0	0	0	0	93	0	0	12	0	0	0	0
1026	0	0	0	72	0	37	24	0	0	116	0	0	526	337	367	0	23	0	0	0	0	354	0	0	0	221	0	0	0	0	0	0	12	0	0	0	0	0	0	81
1027	12	0	81	109	12	98	133	0	0	105	0	0	470	116	333	0	0	0	0	25	0	47	0	0	23	0	0	0	0	0	0	0	0	0	0	0	0	0	0	0
1028	0	0	35	121	0	308	36	0	0	12	0	0	621	0	469	0	0	0	0	49	72	23	0	0	0	0	0	0	0	0	0	0	0	0	0	12	0	0	0	0
1029	12	0	0	109	0	86	0	0	0	165	0	0	0	0	171	0	0	0	0	0	36	0	0	0	0	0	0	0	0	0	0	0	0	0	0	0	0	0	0	0
1030	0	0	277	258	0	160	0	0	0	0	0	12	0	0	0	0	0	0	0	25	48	419	0	0	0	0	133	0	0	0	0	0	0	0	0	0	0	0	0	0
1031	0	0	193	273	0	0	0	0	0	0	12	12	0	0	0	0	0	0	0	37	171	0	0	0	0	0	244	0	0	0	0	0	0	0	0	0	70	0	0	0
1032	0	0	81	215	23	12	0	0	0	0	0	0	23	0	350	0	0	0	0	12	258	291	0	0	93	0	0	0	0	0	0	0	0	0	0	0	165	111	258	12
1033	0	0	128	145	12	0	0	0	0	0	0	0	489	0	0	0	0	0	0	37	36	321	0	0	35	0	24	0	0	0	0	0	0	0	0	0	12	49	171	23
1034	0	0	0	24	0	0	0	0	47	0	0	0	116	0	0	0	0	0	0	0	0	58	0	0	0	0	0	0	0	0	0	0	0	0	0	0	151	25	258	12
1035	0	229	179	97	0	0	12	0	0	0	0	0	0	116	0	0	23	0	0	0	0	0	0	0	0	0	0	0	0	0	0	0	0	0	0	60	35	12	0	0
1036	0	12	0	121	321	0	0	0	0	35	0	0	12	0	12	0	12	151	12	0	0	0	0	0	0	0	109	12	0	0	0	12	0	0	0	0	23	0	0	0
1037	0	0	0	109	105	12	12	0	0	193	0	0	0	0	488	0	0	0	0	0	0	23	0	0	0	0	0	0	0	0	0	0	0	0	0	0	0	0	60	0
1038	0	0	0	121	663	0	0	0	0	140	0	0	0	0	72	0	0	0	249	25	0	354	24	0	0	0	0	0	0	0	0	0	0	0	0	0	0	0	0	0
1039	0	0	0	97	337	0	0	0	0	12	0	0	23	0	287	0	0	0	93	0	0	165	0	0	12	0	0	0	0	0	0	0	0	0	0	0	0	0	0	0
1040	0	0	0	48	663	0	0	0	193	128	0	0	58	0	367	0	0	0	35	0	0	58	0	49	70	0	0	47	0	0	0	0	0	0	0	0	0	0	0	0
1041	0	0	105	0	910	0	0	12	47	0	0	0	0	0	133	0	0	0	0	0	0	0	0	135	12	0	97	0	0	0	0	0	70	0	12	36	23	204	48	0
1042	0	0	0	0	249	0	0	0	0	0	0	25	23	0	0	0	12	0	0	0	0	221	0	98	116	0	12	23	0	0	0	0	0	0	0	0	58	12	97	0
1043	0	0	0	171	305	0	0	0	0	0	0	249	193	23	109	0	23	0	0	0	72	165	0	0	12	0	0	0	0	0	0	0	0	0	0	0	35	0	24	0
1044	0	72	0	36	726	0	12	0	0	0	0	517	81	23	0	0	0	0	0	0	109	0	0	0	0	0	0	0	0	0	0	0	0	0	0	48	0	0	12	0
1045	0	0	0	48	249	135	0	0	0	0	0	517	207	12	367	0	0	961	0	204	0	47	0	0	0	23	0	0	0	0	0	12	0	0	0	36	0	0	0	0
1046	0	0	0	0	277	0	97	25	0	47	0	615	70	0	469	0	0	193	0	111	0	0	0	0	0	263	85	0	0	0	0	0	0	0	0	36	0	0	0	0
1047	0	0	35	0	0	0	12	49	0	0	0	517	23	12	200	0	0	0	0	86	0	12	0	0	0	193	0	70	0	0	0	86	0	0	12	171	0	0	0	0
1048	23	24	23	12	0	25	0	0	0	0	0	111	23	23	133	0	0	0	151	37	0	0	0	0	0	0	0	0	0	0	0	0	0	0	0	72	0	0	0	0
1049	0	0	35	0	0	0	0	0	0	0	0	374	70	81	12	0	0	0	81	175	0	47	0	0	93	0	0	12	0	0	0	0	0	0	12	0	0	37	48	0
1050	0	0	23	0	0	0	0	0	81	105	0	443	0	12	24	0	0	193	0	12	48	47	24	0	12	0	0	0	48	0	0	0	0	0	0	60	0	12	350	0
1051	0	0	0	0	0	0	0	0	0	0	0	111	12	23	133	0	0	451	35	98	0	0	36	0	0	0	24	0	0	0	0	0	0	0	0	0	0	0	171	0
1052	0	0	0	0	0	0	0	0	0	0	0	322	0	0	316	0	0	0	0	204	0	0	24	0	12	0	333	0	0	0	0	25	0	0	0	133	23	0	0	0
1053	0	0	23	0	0	0	0	0	0	0	0	0	0	35	85	0	0	0	0	0	0	0	0	0	0	0	157	0	0	0	0	25	0	0	0	0	0	0	12	0
1054	0	0	23	0	35	0	0	0	0	70	0	0	0	0	0	0	0	0	0	0	0	0	0	0	0	0	171	0	0	0	0	0	0	0	12	121	0	0	0	0
1055	0	0	0	0	0	0	85	12	0	58	0	0	0	0	0	0	0	0	0	0	0	0	0	0	0	0	60	0	0	0	0	0	0	0	0	0	23	0	0	0
1056	0	12	0	0	0	0	0	0	0	249	0	0	0	35	12	12	221	0	0	37	0	0	12	0	0	193	215	0	0	0	0	0	0	0	0	0	0	0	0	0
1057	0	157	0	12	0	0	0	0	165	0	0	0	179	0	0	148	0	0	0	0	0	0	0	49	0	81	48	0	0	0	0	0	0	0	0	0	0	0	0	0
1058	0	0	0	36	0	0	0	0	0	0	0	0	0	0	0	0	12	116	0	0	0	23	0	74	0	386	121	0	24	0	0	0	0	0	12	0	0	0	0	0
1059	0	145	0	0	0	0	0	0	0	0	0	0	0	0	287	0	35	489	0	0	0	0	0	25	35	47	72	0	12	0	0	0	0	0	0	109	0	0	0	0
1060	0	12	0	0	0	0	0	0	12	0	0	0	0	0	350	0	0	684	0	0	0	193	0	49	0	140	48	0	36	0	0	0	0	0	0	48	0	0	0	0
1061	0	24	0	0	0	0	0	0	0	0	0	0	0	0	546	0	0	1038	0	0	0	207	0	190	0	151	0	0	24	0	0	0	0	0	0	48	0	0	0	0
1062	0	0	0	0	0	0	0	0	0	0	0	0	35	0	316	0	0	165	0	0	0	0	0	25	0	140	0	0	0	12	0	0	0	0	23	12	0	0	0	0
1063	0	0	0	0	0	49	244	0	0	23	0	0	0	0	145	0	0	545	0	86	258	81	0	0	0	0	0	0	0	0	0	25	0	0	0	0	0	0	0	0
1064	0	0	47	0	0	0	48	0	12	35	0	37	0	58	0	0	0	0	0	111	97	116	0	0	0	0	0	0	0	0	0	0	0	0	0	12	0	0	0	0
1065	0	0	81	0	0	0	0	0	0	12	0	0	0	105	0	0	12	0	0	234	60	128	0	0	0	0	0	0	0	0	23	0	0	0	0	0	81	0	133	0
1066	128	0	0	0	0	0	12	0	0	0	24	0	12	0	121	0	0	235	0	0	0	0	0	0	116	0	0	0	0	0	0	0	0	0	0	0	0	0	350	0
1067	81	0	0	24	0	0	0	12	0	12	12	0	0	0	0	0	81	370	0	0	24	0	12	12	354	0	0	47	24	0	0	0	0	0	0	0	58	0	109	0
1068	0	0	0	0	47	0	0	37	0	0	36	0	0	0	12	0	0	0	0	25	48	0	12	37	165	642	48	0	12	0	0	0	0	0	0	0	47	0	0	0
1069	0	0	0	0	0	0	60	0	35	81	0	0	0	0	215	0	0	0	0	0	0	12	0	12	0	12	0	58	0	0	23	0	0	0	0	12	193	98	36	12
1070	58	0	0	0	0	0	350	0	0	0	0	0	0	0	0	0	0	0	0	0	121	0	0	249	0	151	48	12	0	0	0	0	0	0	0	0	47	0	36	70
1071	12	0	0	0	0	0	60	0	0	0	0	0	23	0	72	0	0	35	0	0	85	0	0	86	0	128	0	70	0	0	0	0	0	0	0	0	93	62	0	0
1072	12	0	23	0	0	0	0	0	0	0	0	0	35	58	145	0	35	0	0	12	0	0	0	0	0	0	0	0	0	0	0	37	0	0	0	0	337	0	0	0
1073	35	0	93	0	0	37	0	0	0	0	12	0	0	12	24	0	0	193	0	0	0	0	0	0	0	0	0	0	0	23	0	0	0	0	0	24	321	0	12	0
1074	23	12	403	0	0	62	0	0	47	0	0	0	0	0	72	0	0	12	0	0	0	0	0	0	0	0	0	0	72	0	0	0	0	0	12	0	207	175	0	0
1075	0	157	35	0	0	25	0	0	0	0	0	74	0	0	85	0	0	12	0	74	0	0	0	0	0	105	12	0	36	0	0	0	12	0	47	0	193	135	0	0
1076	93	157	35	0	0	12	24	0	0	0	0	0	23	12	145	0	0	35	0	0	0	0	0	0	193	0	0	0	12	23	0	98	0	0	0	0	235	0	0	0
1077	23	133	0	0	0	0	0	0	0	0	0	0	0	93	97	86	58	0	12	0	0	0	0	0	337	0	0	0	0	0	0	37	0	0	0	0	151	111	0	0
1078	23	157	0	0	0	0	0	0	207	70	0	25	23	0	418	49	0	0	0	0	0	0	0	0	0	0	0	0	0	0	0	0	0	0	0	0	321	74	0	0
1079	12	12	0	0	0	0	186	0	0	0	0	37	70	0	121	0	0	0	12	74	0	0	0	0	47	23	0	0	0	0	0	0	0	0	0	0	221	12	0	277
1080	0	109	0	12	0	0	0	0	0	0	0	25	0	0	0	0	0	0	0	0	0	0	12	0	0	0	0	0	0	0	0	0	12	0	0	36	291	12	0	140
1081	0	0	0	157	0	0	0	0	0	47	0	0	0	0	60	0	0	35	0	219	0	12	72	0	23	0	0	0	0	0	0	12	0	0	0	12	277	0	0	116
1082	93	0	0	48	0	0	0	0	0	81	0	37	0	0	24	0	47	179	0	62	0	0	0	0	0	23	0	0	0	0	0	0	0	0	0	0	354	148	0	419
1083	0	0	0	72	0	0	0	0	0	0	0	12	0	0	0	0	0	794	0	0	109	354	0	25	12	0	0	0	0	0	0	0	0	0	0	0	321	74	0	386
1084	0	0	23	36	0	62	0	0	0	35	0	0	0	0	12	0	0	0	0	0	171	337	0	0	12	0	0	0	0	0	0	0	0	0	0	12	165	0	0	47
1085	0	0	0	0	0	49	0	0	35	23	0	0	0	0	48	0	0	0	470	0	0	23	0	0	12	0	0	0	0	0	0	0	0	62	0	0	165	25	0	128
1086	0	0	47	0	0	0	0	0	12	0	0	0	0	128	316	0	12	0	47	0	171	12	0	0	0	0	0	12	0	0	0	0	0	12	0	0	35	190	12	305
1087	0	0	12	0	0	249	60	0	0	0	0	0	0	0	0	0	58	0	105	0	0	0	0	0	70	0	0	0	0	0	0	12	0	0	0	0	263	12	0	105
1088	0	0	0	0	0	0	0	0	0	0	0	0	0	0	0	0	0	0	35	0	0	0	0	0	0	0	0	12	0	0	0	0	0	0	12	48	105	0	0	47
1089	47	0	0	0	0	0	997	12	140	165	0	0	0	0	133	0	0	0	140	0	0	0	0	0	0	0	0	0	0	0	0	0	0	0	0	12	0	0	0	0
1090	0	0	0	36	0	25	584	12	0	0	0	0	0	35	244	0	0	0	12	0	24	0	0	0	0	0	0	0	0	0	0	37	0	0	0	36	0	0	0	0
1091	0	0	0	60	0	0	145	0	0	0	0	0	23	0	0	0	0	0	0	0	0	0	0	0	0	0	0	0	0	0	0	190	0	0	93	12	0	0	0	0
1092	0	0	0	24	0	0	0	0	0	93	0	0	0	0	0	0	0	58	0	12	0	0	0	0	0	0	0	0	0	0	0	111	0	0	0	0	0	0	0	0
1093	0	0	0	0	0	0	12	0	0	0	0	0	0	12	229	12	0	0	0	0	12	0	0	0	0	58	0	0	0	0	0	37	0	0	12	0	0	0	0	0
1094	0	0	0	0	0	0	48	0	0	35	0	0	0	23	0	0	0	0	0	0	0	0	0	0	207	47	0	0	0	0	0	25	0	0	0	0	0	62	0	0
1095	0	0	12	60	0	0	333	0	0	0	0	62	23	12	36	0	12	0	0	0	0	12	0	0	23	70	0	81	24	0	0	0	0	0	0	0	0	0	0	0
1096	0	0	0	0	0	0	229	0	23	0	0	0	0	12	452	0	0	0	0	0	0	23	0	49	23	0	0	0	0	0	0	0	0	0	0	24	0	0	0	0
1097	0	0	0	0	0	0	229	0	0	81	36	0	0	0	0	0	0	0	0	0	12	0	0	219	0	0	0	81	0	12	0	0	0	0	58	36	0	0	0	0
1098	0	0	12	0	0	37	0	0	0	23	0	0	58	23	12	0	0	35	0	0	0	23	0	135	0	0	0	12	0	0	0	0	0	0	93	60	0	0	0	0
1099	0	0	0	12	0	37	0	0	0	0	24	86	35	684	0	0	0	0	47	0	0	207	0	49	0	0	0	12	0	0	0	0	0	0	47	0	0	0	0	0
1100	0	0	0	0	0	12	0	0	0	0	12	175	35	0	12	0	0	0	0	0	0	128	0	62	0	0	0	0	0	0	0	0	0	0	12	0	0	0	0	0
1101	0	0	12	0	0	160	0	0	0	0	0	49	0	207	0	0	0	0	0	135	0	0	0	25	0	0	0	0	0	47	58	12	0	0	12	0	0	0	0	0
1102	0	0	116	0	23	0	0	0	0	0	0	49	35	0	0	0	0	0	0	0	0	207	0	37	0	0	0	0	12	0	0	0	0	0	23	0	0	0	0	0
1103	0	0	263	48	12	0	0	123	0	35	215	175	470	526	0	0	0	0	0	308	0	12	0	0	0	0	0	0	0	0	0	0	0	0	0	0	0	0	0	0
1104	0	0	81	0	70	0	0	12	0	81	133	839	526	321	273	0	0	0	0	0	0	23	0	0	0	0	0	12	0	0	0	0	0	0	0	0	0	0	0	0
1105	0	0	0	36	35	0	0	0	0	47	186	517	370	179	367	0	0	0	0	98	36	93	0	0	0	0	0	12	0	0	0	0	0	0	23	12	0	0	0	0
1106	0	0	526	350	0	12	0	0	0	165	157	374	507	794	0	0	0	0	0	0	0	0	0	0	58	0	0	23	0	0	0	25	0	0	23	24	0	0	0	0
1107	70	0	451	229	81	0	12	0	58	105	229	219	470	435	0	0	0	0	0	0	0	0	0	62	0	0	0	0	0	0	0	0	0	0	12	60	0	0	0	0
1108	35	0	23	273	58	160	36	0	70	0	302	576	507	386	367	0	0	0	0	0	0	0	0	62	0	58	0	0	0	0	0	0	0	0	0	0	0	0	0	0
1109	12	0	58	24	193	340	0	0	277	58	452	478	526	370	12	0	0	0	0	12	0	0	0	190	0	386	0	0	0	0	23	0	0	0	0	0	0	0	0	0
1110	35	0	70	24	321	308	0	0	93	58	24	497	451	128	0	0	0	0	0	0	0	0	0	62	70	0	0	0	0	0	0	0	0	0	23	0	0	0	0	0
1111	35	85	207	24	305	175	0	0	386	128	200	340	105	151	0	0	0	23	0	0	0	0	0	62	0	0	0	0	0	0	0	0	0	0	0	0	0	0	0	0
1112	0	0	105	109	249	37	688	62	526	321	145	190	12	47	0	0	0	0	0	62	0	23	0	204	0	0	0	0	0	0	0	0	0	0	0	0	0	0	0	0
1113	35	12	337	0	179	123	0	0	12	0	85	340	235	0	24	0	35	0	0	0	0	0	0	148	0	0	0	0	60	0	0	0	0	0	0	0	0	0	0	0
1114	23	145	403	97	23	123	0	0	70	221	316	234	0	249	0	0	0	179	0	0	0	0	0	0	0	0	0	0	0	0	0	0	0	0	0	0	0	0	0	0
1115	0	121	370	121	140	37	0	0	0	81	287	234	321	140	0	25	23	0	0	0	0	321	60	0	70	0	0	0	0	0	0	0	0	0	0	0	0	0	0	0
1116	12	121	545	60	116	0	0	0	12	81	435	426	263	58	0	0	12	0	0	0	0	81	0	0	0	0	0	0	0	0	116	0	0	0	23	97	0	0	0	0
1117	0	85	621	24	179	160	36	0	23	35	48	175	0	70	0	0	0	0	0	0	0	12	0	0	105	0	0	0	0	0	116	0	0	0	23	0	0	0	0	0
1118	0	109	179	0	305	74	0	0	0	47	36	0	23	221	0	0	0	0	0	0	0	23	0	0	23	0	0	0	0	0	23	0	0	86	0	0	0	0	0	0
1119	0	0	263	12	277	0	0	0	35	0	258	49	0	0	0	25	0	0	0	175	0	0	85	12	105	0	24	58	0	0	0	0	0	0	12	0	58	0	0	0
1120	0	0	0	171	621	111	0	0	12	0	12	0	0	105	109	37	0	0	0	62	0	0	171	0	0	0	109	12	12	0	0	0	0	0	0	0	207	0	0	0
1121	0	0	151	0	621	293	0	0	47	128	186	0	0	507	667	0	0	0	0	12	0	0	0	0	563	0	273	23	60	0	0	0	0	0	0	0	151	0	0	0
1122	0	0	249	0	47	148	0	0	0	105	121	0	0	0	920	0	0	0	0	25	0	0	171	62	277	93	97	0	171	0	0	0	0	0	0	0	0	0	0	0
1123	23	0	582	72	179	98	0	0	0	0	0	0	0	0	944	0	0	0	0	0	0	12	36	0	140	0	0	0	435	0	12	308	12	0	23	60	0	0	0	0
1124	0	0	81	12	235	322	0	0	0	0	0	12	0	105	452	0	0	0	0	0	0	0	85	12	0	81	0	0	401	0	81	556	47	0	35	72	0	0	0	0
1125	0	0	221	0	370	0	0	0	0	0	0	219	70	0	732	0	0	0	0	0	0	0	24	0	0	0	0	0	85	0	0	98	0	0	23	0	0	0	0	0
1126	0	0	179	0	435	49	0	12	23	0	0	0	23	0	48	0	0	0	0	0	0	0	350	37	93	0	0	0	157	0	12	25	0	0	12	60	0	0	0	23
1127	12	0	221	0	489	25	0	0	0	35	0	322	47	0	824	0	0	128	12	25	0	0	109	49	165	165	0	0	97	0	140	263	0	0	105	0	12	148	97	47
1128	0	0	370	0	354	62	0	0	0	0	0	0	0	47	133	0	35	140	12	25	0	0	157	62	35	386	229	58	488	0	140	25	0	12	337	72	0	0	186	12
1129	12	0	116	12	0	12	12	0	23	0	0	0	0	0	0	0	0	0	0	0	0	0	157	98	0	165	109	140	60	0	23	190	0	0	0	36	0	0	0	0
1130	0	0	263	121	23	37	0	0	0	0	12	190	23	0	273	0	12	93	0	0	0	0	24	135	0	193	85	116	302	0	0	0	0	0	47	24	0	0	0	0
1131	0	0	0	121	277	0	12	0	0	35	0	249	0	0	333	0	0	221	23	25	0	0	0	37	47	23	186	128	0	0	140	0	0	0	58	0	0	0	0	0
1132	0	0	0	72	403	0	36	0	0	0	0	0	0	23	316	0	0	0	35	0	0	0	0	62	207	151	24	70	244	0	12	98	0	0	23	0	0	0	0	0
1133	0	0	47	109	337	37	0	0	0	0	0	0	0	58	72	0	0	0	0	0	0	0	0	25	0	179	72	70	72	0	249	0	0	0	47	60	179	160	0	0
1134	0	0	23	121	470	0	12	12	12	179	0	25	0	58	0	0	0	0	0	0	0	0	0	0	0	93	85	12	12	0	58	0	0	0	35	60	165	175	0	0
1135	0	0	0	60	600	0	0	12	0	12	48	12	0	0	0	0	35	0	0	0	0	0	0	0	0	305	60	12	200	0	0	37	0	0	12	0	23	98	0	0
1136	0	0	0	145	747	0	85	12	0	0	0	0	0	0	350	0	47	0	0	0	0	0	0	0	0	207	72	0	200	0	151	0	0	49	0	0	35	0	0	0
1137	0	0	0	109	526	0	24	0	35	0	97	0	47	23	584	0	70	291	0	0	0	0	0	0	12	277	171	35	133	0	47	0	35	263	0	36	0	0	0	0
1138	0	0	0	72	419	0	0	0	0	0	85	0	0	0	157	12	0	386	0	0	0	0	0	0	0	221	186	47	0	0	93	0	0	0	0	0	0	0	0	0
1139	0	0	0	48	621	0	0	0	12	0	0	0	0	0	215	0	0	0	0	0	0	47	0	12	12	179	229	47	0	0	0	0	0	0	0	0	0	0	0	0
1140	0	0	0	24	419	12	60	0	23	70	0	0	0	70	12	0	0	0	0	25	0	470	0	12	93	105	48	81	200	0	0	0	0	12	0	0	0	0	0	0
1141	0	0	35	0	277	0	12	0	70	0	0	0	0	0	121	0	0	0	0	0	0	337	0	0	35	305	157	58	229	0	0	25	0	62	0	0	0	0	0	0
1142	0	200	207	0	684	12	121	0	165	0	0	0	0	0	97	0	0	0	0	0	0	23	0	25	642	235	244	47	0	0	0	0	128	37	0	0	0	0	0	0
1143	0	157	0	0	0	25	0	0	563	58	36	0	0	0	452	0	0	0	0	0	0	0	0	0	58	0	85	35	0	0	0	0	0	0	0	0	0	0	0	0
1144	0	85	0	0	81	0	0	0	600	354	0	0	0	0	287	0	0	0	0	0	0	0	0	0	370	0	200	0	0	0	0	25	0	0	0	0	0	0	0	0
1145	0	0	0	12	386	0	0	0	354	0	24	0	0	47	0	0	140	35	0	0	0	0	0	0	507	0	36	0	0	0	0	0	0	0	0	24	0	0	0	0
1146	207	0	0	0	419	12	0	0	81	0	24	0	0	0	12	0	12	23	0	0	0	0	0	0	291	0	0	0	0	0	0	12	0	0	0	0	0	0	0	0
1147	221	0	0	12	489	0	0	0	35	291	0	0	0	0	200	0	70	35	0	37	0	81	0	0	354	0	0	0	0	0	12	0	140	0	0	0	12	0	12	0
1148	128	0	0	273	179	0	0	0	0	0	0	0	0	0	333	0	0	0	0	0	0	70	0	0	726	0	0	0	0	0	0	0	0	0	0	0	0	0	0	0
1149	0	0	0	258	58	0	0	0	23	0	0	0	0	0	584	0	0	193	0	0	0	0	0	0	354	193	0	0	0	0	0	0	0	0	0	0	0	0	0	0
1150	0	0	0	0	0	0	36	0	0	0	0	98	70	0	0	0	0	321	0	0	0	81	0	0	81	128	0	0	0	0	0	0	0	0	0	0	0	0	0	0
1151	12	0	0	0	0	12	97	0	0	23	0	98	23	0	367	25	0	0	0	0	0	0	0	0	526	165	0	0	0	0	0	62	0	0	0	0	0	0	0	0
1152	0	0	0	0	0	0	0	86	0	0	0	0	0	0	186	0	0	0	0	0	0	12	0	0	321	105	0	0	0	0	0	0	0	0	0	0	0	0	36	0
1153	0	0	0	0	0	0	12	49	0	0	0	37	0	0	0	0	0	0	0	0	0	0	0	0	140	0	0	0	0	0	0	12	0	0	0	0	0	0	0	0
1154	0	0	0	0	0	0	0	74	0	0	0	0	0	0	0	12	12	621	0	0	12	0	0	25	277	0	0	23	0	0	0	0	0	0	0	0	0	0	0	0
1155	0	0	0	0	0	74	0	0	23	0	36	160	12	0	0	12	0	12	0	0	0	0	0	0	370	0	133	179	215	0	0	62	0	0	0	0	0	0	0	0
1156	0	0	0	0	0	0	0	0	0	70	24	0	0	0	0	0	0	0	0	0	0	0	0	0	0	0	12	12	36	0	0	12	0	0	0	0	0	0	0	12
1157	0	0	35	0	0	0	0	0	12	0	0	160	0	0	0	0	0	0	58	111	0	93	0	0	0	0	121	0	0	0	0	0	0	0	0	0	0	74	0	23
1158	0	0	0	0	0	0	109	0	12	47	157	615	47	12	24	0	0	0	0	98	0	105	0	12	12	12	0	0	0	0	0	0	0	0	12	0	0	0	0	0
1159	0	0	0	0	0	0	0	0	0	58	12	219	0	263	0	0	47	0	0	0	133	35	0	25	105	70	0	0	0	0	0	0	0	0	35	0	0	0	0	0
1160	0	0	0	12	0	0	0	0	0	0	133	409	0	23	0	0	0	0	0	0	121	116	0	0	47	93	12	0	0	0	0	0	0	0	0	0	0	0	0	0
1161	0	0	105	0	0	0	0	49	23	0	72	148	0	12	316	0	70	0	0	0	157	105	12	160	0	116	229	0	0	0	0	0	0	0	0	0	0	0	0	0
1162	0	0	0	0	0	0	0	0	58	0	0	0	0	47	60	0	0	0	0	0	145	0	0	0	12	193	0	0	0	0	0	0	0	0	0	0	0	0	0	0
1163	0	0	0	0	0	0	0	0	35	151	0	409	0	0	0	0	0	0	0	0	85	23	0	0	0	0	60	23	0	0	12	0	0	0	0	0	0	0	0	0
1164	0	0	0	0	0	0	0	0	207	0	0	12	0	47	0	0	0	0	0	0	24	0	0	0	105	235	85	0	0	0	0	0	0	0	0	0	0	0	0	0
1165	0	0	0	0	0	0	0	0	0	0	0	0	23	0	0	0	12	179	0	0	24	23	0	0	35	140	133	0	0	35	0	0	0	0	0	0	0	0	0	0
1166	0	0	58	12	0	111	0	0	0	128	0	0	12	0	0	0	179	794	0	0	0	35	0	0	58	12	97	0	0	0	0	0	0	0	165	0	0	0	0	0
1167	0	36	0	0	0	12	452	0	0	0	0	0	0	23	0	0	0	403	0	148	0	151	0	0	12	151	157	0	0	0	0	0	0	0	0	0	0	0	72	0
1168	0	0	0	0	0	0	0	0	0	0	0	0	0	0	24	0	0	23	0	74	0	0	0	0	23	12	97	0	0	0	0	148	0	0	0	0	0	0	12	0
1169	0	0	12	0	0	37	0	0	0	70	60	443	140	12	0	0	0	0	0	293	0	70	0	0	47	0	48	0	0	0	0	37	0	0	0	0	0	0	0	0
1170	0	0	0	0	0	0	0	0	0	12	121	0	58	35	0	12	0	337	0	234	229	23	0	0	165	0	0	0	0	23	0	37	0	0	0	0	0	0	145	0
1171	0	0	47	0	0	0	133	0	0	81	48	74	337	470	0	135	0	0	0	62	0	12	0	0	305	0	401	0	0	0	0	123	0	0	0	0	0	0	24	0
1172	0	0	0	0	0	0	488	37	0	23	367	357	165	0	0	0	0	0	249	0	0	526	0	0	128	23	333	0	0	0	0	25	0	0	12	24	0	111	0	0
1173	0	0	0	0	0	0	0	0	0	0	60	0	165	140	0	0	0	0	105	49	0	277	0	12	277	23	0	0	0	0	0	0	0	0	0	12	0	0	0	0
1174	165	273	0	0	0	0	85	12	0	0	350	556	451	403	0	0	0	0	235	160	0	12	0	0	337	151	0	0	0	23	0	0	0	0	0	0	0	0	0	0
1175	116	60	0	0	47	0	401	0	128	116	526	293	507	337	0	0	0	47	235	249	0	70	0	12	165	0	0	58	0	0	0	0	0	0	0	0	0	0	0	0
1176	105	24	0	0	0	0	0	0	0	0	452	293	305	151	0	0	47	116	70	0	12	291	0	0	936	0	0	0	0	0	47	0	0	0	0	0	0	0	0	0
1177	0	60	0	0	0	0	0	0	0	0	435	391	321	151	0	0	105	451	58	123	0	165	0	0	93	0	0	0	0	0	0	0	0	0	0	0	0	0	0	0
1178	47	0	0	0	0	0	60	0	23	0	526	190	354	70	526	0	0	81	23	278	0	0	0	0	0	0	0	0	0	0	0	0	0	0	0	0	0	0	0	0
1179	93	36	0	0	0	0	97	62	70	58	526	12	23	128	0	0	0	235	128	175	0	116	0	0	0	12	0	0	109	0	0	0	0	0	0	0	0	0	0	0
1180	116	109	47	0	0	0	0	49	0	0	200	0	0	12	0	0	0	128	0	322	121	0	0	0	0	0	0	0	0	12	0	0	0	0	0	0	0	0	0	0
1181	47	0	0	24	0	0	0	0	0	0	215	49	70	263	0	0	0	0	0	391	0	291	0	0	0	0	0	0	0	70	0	0	0	0	0	12	0	0	0	12
1182	0	0	0	0	0	0	200	98	0	47	435	0	354	221	0	0	0	0	165	0	0	0	0	0	0	0	72	0	0	207	0	0	0	0	0	0	0	0	0	0
1183	0	0	35	12	0	0	0	0	0	128	244	0	277	0	0	148	0	0	35	0	0	0	0	0	0	0	0	0	0	140	0	0	0	0	0	0	12	0	0	12
1184	0	215	58	0	0	0	0	0	47	151	171	0	0	0	12	49	0	151	58	0	0	0	0	0	0	0	0	0	0	0	0	0	0	0	0	0	23	0	0	0
1185	0	121	0	0	0	0	0	0	0	12	0	0	0	105	0	0	0	0	12	0	72	0	97	0	0	0	0	12	0	0	0	0	0	0	0	0	0	0	0	0
1186	70	0	0	0	0	0	97	0	0	0	24	0	0	0	0	0	23	526	23	86	0	58	12	12	0	0	0	12	0	0	12	0	0	0	0	0	0	0	0	0
1187	93	0	0	0	23	0	171	0	12	0	0	37	0	0	0	0	0	12	47	0	0	0	0	190	0	93	0	0	0	0	0	0	0	0	0	0	0	0	0	0
1188	0	0	0	0	0	25	72	0	0	23	0	0	0	23	0	0	0	0	81	0	0	0	0	357	0	0	12	0	0	0	0	37	0	0	0	24	0	0	0	0
1189	0	0	23	0	0	0	469	0	0	35	0	25	0	23	0	49	23	0	249	86	0	12	186	62	0	128	121	0	0	0	0	0	81	0	0	0	0	0	0	0
1190	0	0	35	0	0	0	775	0	0	12	24	0	0	0	0	0	0	0	12	74	0	0	48	148	0	70	36	0	0	12	0	0	12	0	0	0	47	0	0	0
1191	0	0	0	0	0	0	920	12	0	0	12	111	0	12	0	0	0	12	0	0	0	0	109	278	128	0	273	0	0	0	0	0	0	0	0	0	151	0	0	0
1192	47	133	0	0	0	25	584	0	0	0	0	86	0	0	0	0	165	0	0	0	0	0	0	160	470	81	36	0	0	12	0	74	0	0	0	0	0	0	0	93
1193	151	85	0	0	0	123	1051	0	0	12	0	0	0	12	0	0	0	193	0	0	0	0	0	234	249	12	157	105	0	0	0	135	0	0	0	0	0	0	0	0
1194	93	85	0	24	0	0	667	0	0	105	0	0	0	23	215	0	0	526	0	0	0	12	48	357	663	0	48	12	0	0	0	556	0	0	0	0	12	0	0	0
1195	0	0	0	72	0	62	367	0	165	0	36	0	0	12	244	0	0	0	0	0	0	128	0	204	354	0	0	0	0	0	0	0	12	0	0	0	0	0	0	0
1196	0	0	0	0	0	0	97	25	386	81	0	0	0	0	0	0	0	0	0	0	12	0	0	123	35	0	85	0	0	0	0	49	35	25	0	0	221	62	145	0
1197	93	0	0	60	0	49	0	0	291	0	0	37	0	23	526	0	0	0	0	0	0	12	133	0	0	0	200	0	0	0	0	12	70	0	70	0	58	160	48	179
1198	58	0	70	0	0	0	0	0	0	70	0	0	0	0	401	98	81	0	0	0	0	0	121	175	70	0	0	0	0	0	0	37	0	0	0	0	70	175	48	277
1199	0	157	0	0	0	0	0	49	0	0	0	0	0	0	200	0	0	0	0	0	0	0	0	219	12	0	0	0	0	0	0	308	58	0	0	60	151	135	24	419
1200	23	24	0	0	0	0	0	12	0	0	0	12	0	0	418	37	0	0	0	12	0	0	0	219	116	0	0	0	0	0	0	49	0	0	0	0	128	263	60	249
1201	47	48	0	0	0	0	0	0	23	0	0	12	0	0	157	0	0	93	116	135	12	0	0	0	12	0	186	0	0	0	0	74	193	0	0	0	207	219	12	93
1202	47	0	0	0	0	0	0	0	23	0	0	12	0	0	85	0	0	235	0	0	0	0	215	0	337	12	0	0	0	0	0	0	23	0	0	0	105	123	36	47
1203	116	0	0	0	0	0	0	0	221	0	0	175	0	0	273	0	23	116	0	0	109	0	0	0	489	151	24	0	0	0	0	74	0	0	0	0	128	86	36	151
1204	93	0	0	0	47	0	12	0	116	0	0	0	0	0	0	0	12	419	0	0	367	58	0	37	489	105	0	23	0	70	70	12	0	0	23	0	58	0	12	179
1205	93	0	0	48	0	0	85	49	0	0	24	86	23	0	85	0	0	0	0	0	12	0	0	135	207	151	145	0	0	0	0	0	81	135	58	200	0	0	0	81
1206	165	0	0	0	0	0	145	12	140	151	12	0	0	0	0	0	0	0	0	204	418	0	0	74	354	0	200	12	0	0	0	0	151	0	0	36	12	0	72	105
1207	35	0	12	97	0	12	302	0	582	321	0	0	0	0	0	148	0	0	0	0	12	0	0	234	337	0	215	0	0	0	0	0	193	12	23	48	12	0	604	12
1208	221	0	12	0	0	37	0	0	207	93	12	0	0	0	0	0	0	0	0	0	0	0	0	111	193	0	85	0	0	0	0	123	81	0	0	12	207	37	0	47
1209	105	0	47	60	0	0	0	0	12	0	0	0	0	0	0	0	116	81	0	0	36	0	0	0	545	0	24	0	0	0	0	74	93	0	0	0	305	111	36	151
1210	0	0	0	401	47	0	0	0	0	81	0	0	0	0	0	190	0	0	0	0	0	47	200	0	582	0	60	0	0	0	0	234	0	123	0	121	128	49	48	321
1211	263	0	0	48	116	0	604	0	0	81	0	190	93	0	0	0	0	93	0	0	0	0	0	0	321	0	0	0	0	0	0	160	179	12	0	0	12	0	60	179
1212	0	0	193	72	507	12	133	0	0	0	0	62	128	0	24	0	0	23	0	0	0	0	0	0	165	0	200	0	24	0	81	123	81	175	81	0	93	86	109	386
1213	235	60	386	258	151	0	0	0	0	0	0	0	321	0	24	0	0	263	0	0	0	0	0	0	81	0	109	0	12	0	0	0	277	0	563	0	105	74	302	305
1214	140	0	370	799	12	25	0	0	221	0	0	0	12	0	229	0	0	0	0	0	0	0	0	0	621	12	258	0	0	0	47	0	370	74	23	48	105	0	157	207
1215	81	0	151	302	12	135	604	0	58	0	0	123	47	0	72	0	0	0	0	0	0	0	0	0	249	0	418	58	85	0	0	86	0	0	0	0	116	98	0	58
1216	179	0	0	384	179	190	0	0	0	0	0	0	321	35	469	0	0	0	0	0	0	0	0	25	403	0	0	0	0	0	0	0	47	98	12	121	207	98	109	451
1217	321	0	70	350	179	74	0	0	0	0	0	0	105	0	109	0	35	0	0	0	0	0	24	25	370	0	0	0	0	0	0	0	35	0	47	0	105	37	24	910
1218	291	0	0	732	128	98	0	0	0	12	97	0	128	0	0	0	0	354	0	0	0	0	0	37	249	0	97	0	0	0	0	111	221	25	35	72	321	148	109	642
1219	489	12	23	350	277	49	0	0	0	0	72	0	165	0	0	0	0	58	0	0	0	12	0	160	0	0	258	0	0	0	0	0	179	175	0	157	221	62	0	263
1220	386	24	0	121	35	234	0	0	0	0	0	0	207	0	0	0	23	0	0	0	0	0	0	148	221	0	60	0	0	0	0	12	58	0	12	401	291	175	0	58
1221	35	0	0	273	151	175	0	0	35	0	215	657	354	0	0	0	12	0	0	0	0	0	0	37	165	0	488	0	0	0	0	0	23	0	0	12	81	0	0	386
1222	207	0	0	452	235	12	60	0	116	0	200	160	151	321	0	0	0	0	0	37	0	128	109	62	0	0	133	0	0	0	0	0	370	0	0	0	0	0	0	817
1223	277	0	23	848	193	160	0	0	116	12	229	0	207	235	48	0	0	0	0	0	0	291	48	0	0	0	186	0	0	23	0	0	451	111	0	0	0	0	0	105
1224	291	0	12	546	563	204	0	0	93	35	418	98	193	12	0	0	23	0	0	160	0	35	12	0	0	47	401	0	0	0	0	0	47	37	0	0	0	0	0	0
1225	35	0	23	48	386	37	0	12	563	545	667	278	165	0	0	0	0	93	0	0	0	0	60	0	0	35	488	0	0	0	0	0	12	357	0	0	12	0	0	0
1226	0	0	435	401	93	0	0	0	305	193	971	556	451	207	0	0	12	23	0	0	0	12	0	0	70	277	258	0	0	0	0	0	235	0	0	0	0	0	0	0
1227	0	0	128	0	23	0	0	37	35	128	36	190	489	105	0	37	0	81	0	0	0	0	0	0	58	81	48	0	0	0	12	160	35	37	0	0	12	0	0	165
1228	0	0	151	0	0	0	0	135	116	370	435	478	151	35	12	12	0	12	0	0	72	0	0	0	35	151	171	0	0	0	23	25	35	62	0	0	0	0	0	193
1229	0	0	81	0	0	12	287	49	58	116	435	724	0	105	0	0	0	0	0	0	24	23	0	0	12	23	171	0	12	47	0	0	0	49	0	0	23	0	0	770
1230	93	0	12	0	0	0	36	0	0	0	0	0	0	47	0	0	0	0	386	0	0	0	0	0	0	207	488	70	0	0	0	0	81	0	0	0	116	0	72	582
1231	12	0	128	0	179	37	0	0	489	93	0	12	0	116	287	0	0	0	249	0	0	0	0	0	12	12	244	0	0	0	0	0	140	0	0	0	128	111	0	58
1232	0	0	12	0	12	25	0	25	0	58	0	86	0	0	0	0	0	0	70	0	0	0	0	0	0	193	244	0	0	0	0	0	277	0	0	0	23	0	0	12
1233	12	12	0	36	12	0	0	0	81	23	0	111	47	128	0	0	0	0	12	49	0	0	0	25	221	81	384	0	0	0	0	49	277	0	0	0	0	12	0	0
1234	0	0	0	0	0	0	435	0	451	81	526	0	0	0	0	0	0	0	0	25	0	23	0	0	621	179	507	0	0	12	0	293	0	0	0	0	0	0	0	0
1235	0	0	0	12	0	0	157	0	151	58	0	0	0	12	0	0	0	0	0	0	0	0	0	0	507	151	452	0	0	207	0	0	0	12	0	0	0	0	0	0
1236	0	0	0	72	0	0	0	12	0	0	350	0	0	0	0	0	70	0	0	0	0	0	0	0	0	305	215	0	133	321	0	0	70	0	0	0	0	0	0	0
1237	0	0	23	0	0	12	0	0	0	105	12	0	0	0	350	0	12	0	0	111	0	0	0	0	0	105	171	0	85	451	0	219	12	49	0	0	0	0	0	0
1238	0	0	47	0	0	0	12	0	235	0	0	0	0	0	0	0	47	0	0	0	0	0	0	0	0	93	350	0	244	116	0	426	0	0	0	0	0	12	0	0
1239	0	0	0	0	0	0	0	0	0	0	0	0	0	0	186	0	0	23	0	0	0	0	12	0	0	23	350	0	186	235	0	204	0	0	0	0	0	0	0	0
1240	0	0	0	0	0	0	0	62	93	35	0	160	0	0	97	0	0	128	23	25	0	0	0	0	0	207	109	0	171	116	23	374	81	0	0	0	0	0	0	0
1241	0	0	128	0	0	0	60	0	386	207	36	98	0	35	452	0	0	0	0	0	0	0	0	0	0	207	384	0	316	12	140	25	12	0	0	0	0	0	0	0
1242	0	0	58	0	0	0	0	0	305	105	186	74	0	0	109	25	0	0	0	0	0	235	0	0	0	151	97	0	435	93	128	49	235	0	0	0	0	0	0	0
1243	0	0	0	0	0	0	0	0	128	12	350	0	0	0	145	25	23	0	0	0	0	207	0	0	0	179	36	23	333	81	305	0	277	0	0	0	0	0	0	0
1244	0	0	12	0	0	12	0	0	0	0	0	0	0	0	0	0	35	0	70	12	0	263	0	0	0	354	36	0	0	0	81	160	193	0	0	0	0	0	0	0
1245	0	0	0	0	35	0	0	0	0	0	36	12	0	0	0	0	0	0	0	123	0	47	0	0	116	58	0	0	186	0	81	74	140	0	0	12	0	0	0	0
1246	0	0	0	0	0	25	0	0	0	151	24	0	0	0	0	0	0	0	0	0	0	0	0	0	128	0	0	0	60	0	193	25	0	0	0	0	0	0	0	0
1247	0	0	0	0	0	12	546	0	0	0	0	0	0	207	0	0	0	0	0	0	0	370	0	0	0	0	0	0	0	0	249	12	35	0	0	0	0	0	0	0
1248	23	0	0	12	12	0	0	0	23	0	0	278	0	23	0	0	0	12	0	0	0	58	0	0	0	0	12	0	171	0	81	37	23	0	0	0	0	0	0	0
1249	0	0	0	0	0	0	0	0	0	0	0	0	0	0	0	0	0	0	0	0	0	47	0	0	23	0	0	0	435	0	221	160	277	0	0	0	0	0	0	0
1250	0	0	0	36	58	0	0	0	12	93	0	0	0	0	0	0	0	0	0	37	0	235	0	37	0	12	0	0	507	0	291	86	70	0	0	0	0	0	0	0
1251	0	0	12	12	0	0	12	0	0	0	97	0	0	0	0	0	81	23	0	74	60	0	0	12	0	0	109	0	287	0	165	0	151	0	0	0	0	0	0	0
1252	0	0	12	36	0	0	0	0	0	0	24	0	0	0	0	0	0	0	0	0	60	0	0	0	0	0	0	0	0	0	263	0	58	0	0	0	0	0	0	0
1253	0	36	0	24	0	0	36	0	23	0	0	0	0	0	0	0	12	0	105	98	0	0	0	0	0	0	0	0	0	0	0	0	249	0	0	0	0	12	0	0
1254	47	244	23	0	0	0	12	0	0	0	60	0	0	0	0	0	0	0	354	12	24	0	0	0	0	0	0	0	0	0	0	0	70	0	0	24	0	0	0	0
1255	221	109	47	12	0	0	0	0	0	0	0	0	0	0	145	0	386	47	0	49	24	0	0	12	0	0	0	0	0	0	0	49	291	0	0	0	47	0	0	0
1256	70	157	0	0	151	12	24	62	0	0	0	0	0	58	258	0	105	35	0	190	0	0	0	111	0	0	0	0	0	0	0	0	263	0	0	0	0	0	0	0
1257	105	0	0	0	116	0	145	0	0	81	0	0	0	23	0	0	151	0	35	49	48	0	0	62	58	0	121	0	0	0	0	0	58	0	0	0	0	0	0	0
1258	23	0	0	0	12	0	0	0	0	0	0	0	0	0	0	0	0	0	0	175	0	0	0	0	0	0	12	0	0	0	0	0	582	0	0	0	58	0	0	0
1259	0	0	0	12	0	0	0	0	0	0	0	0	0	0	0	74	58	0	0	190	85	0	0	25	105	0	0	0	0	0	0	0	470	0	0	0	81	0	0	0
1260	12	0	0	0	35	0	0	0	116	0	0	0	0	12	0	12	0	0	0	0	0	0	0	0	370	0	145	0	0	0	128	49	23	0	0	0	128	0	0	0
1261	0	0	35	0	0	0	0	0	0	0	48	0	0	12	0	0	0	0	0	0	0	0	273	12	291	0	121	0	0	0	0	86	193	0	0	0	105	0	0	0
1262	0	0	0	0	0	0	133	0	58	0	0	0	0	0	24	0	0	0	0	0	0	0	48	160	370	0	0	0	0	0	0	0	151	0	23	0	0	12	0	0
1263	0	0	0	48	0	0	0	0	0	0	0	0	0	0	12	0	0	165	0	0	0	0	72	0	277	0	85	0	0	0	0	62	140	0	0	0	93	190	0	12
1264	0	0	12	121	0	0	0	0	193	0	0	0	0	0	48	0	0	0	81	0	0	70	145	263	386	0	0	0	0	0	0	0	193	0	0	0	116	86	401	0
1265	35	0	0	36	0	0	0	0	23	0	0	12	0	0	0	0	0	0	128	0	109	12	48	190	403	0	0	0	0	12	0	0	0	0	0	0	116	148	0	0
1266	12	0	0	0	23	0	0	0	0	0	0	62	47	0	0	0	0	0	263	0	97	12	0	49	35	0	0	0	0	0	12	0	12	0	0	48	0	123	0	0
1267	47	0	0	24	0	0	12	0	0	0	0	204	0	0	0	0	0	0	93	0	36	12	145	160	12	0	12	0	0	0	0	49	12	0	0	0	0	62	0	0
1268	12	0	0	0	0	0	0	0	0	0	0	49	47	0	24	0	0	0	105	190	133	0	36	478	0	0	72	0	0	0	0	0	12	0	0	0	0	148	0	0
1269	12	0	0	0	0	12	316	0	0	0	0	0	93	0	0	0	70	12	35	62	0	305	157	160	105	0	0	0	97	0	0	0	165	0	0	12	0	25	0	0
1270	0	0	0	0	12	0	316	0	0	0	0	123	58	0	0	0	23	526	81	12	85	35	97	25	0	0	0	0	0	0	0	0	58	0	0	0	0	0	0	0
1271	0	0	23	0	12	25	0	0	23	0	0	0	116	0	0	0	0	0	0	49	72	23	215	123	35	0	0	0	0	0	0	86	354	86	0	0	0	0	0	0
1272	12	0	0	0	0	0	0	12	0	12	0	0	70	0	350	0	0	0	23	293	12	0	60	111	0	0	0	0	0	0	0	12	47	0	0	0	0	0	0	0
1273	0	24	12	0	0	0	186	0	0	0	0	0	0	0	0	0	0	0	0	12	157	0	24	98	12	0	0	0	0	0	0	190	58	0	0	24	0	0	0	0
1274	23	258	0	0	0	0	584	0	0	47	0	0	116	0	0	0	0	0	0	0	97	0	244	37	291	58	0	0	0	221	35	0	93	0	0	0	0	0	0	0
1275	0	0	0	0	23	0	0	0	0	23	0	12	0	0	0	0	47	0	0	0	0	0	133	175	747	0	12	116	0	35	12	0	12	0	12	0	0	0	0	0
1276	0	109	0	0	12	0	0	0	23	0	0	0	0	0	0	0	207	0	0	0	12	0	157	263	291	0	401	0	0	23	0	0	0	0	12	0	0	0	0	0
1277	0	12	0	0	0	0	754	0	12	0	0	148	0	0	0	0	0	0	35	0	12	0	0	123	277	0	0	0	0	0	0	0	179	0	165	72	0	0	0	0
1278	0	0	0	0	0	0	1077	0	35	0	24	12	0	0	0	0	0	0	0	0	0	0	12	12	193	0	384	0	0	386	12	0	116	0	545	48	0	0	0	0
1279	0	0	0	85	0	0	469	0	0	12	0	391	70	207	0	0	0	0	0	0	36	0	145	62	12	0	97	0	0	116	12	0	140	148	305	60	0	0	0	0
1280	23	0	0	48	0	0	872	0	0	23	36	537	105	0	0	0	0	58	0	37	0	58	157	190	663	0	244	0	0	140	0	0	12	374	235	258	0	0	0	0
1281	165	0	0	0	0	37	273	0	0	81	60	357	58	0	12	98	70	193	0	0	0	0	48	0	116	0	0	0	0	0	0	0	12	148	81	12	0	0	0	0
1282	35	0	0	0	0	0	0	0	0	0	24	374	35	354	0	160	35	0	0	25	0	0	72	86	621	0	507	0	0	12	70	86	0	308	12	0	0	0	0	0
1283	0	0	23	24	0	0	133	0	0	0	0	219	321	23	24	0	35	0	0	0	36	0	109	249	193	23	526	0	384	81	0	62	0	49	337	121	0	0	0	0
1284	0	0	12	0	0	0	215	49	0	35	97	175	249	35	0	0	0	0	0	0	0	58	186	204	354	165	452	23	48	58	0	12	0	0	58	0	0	0	0	0
1285	0	0	116	0	0	0	215	0	23	116	72	160	165	47	316	0	0	0	354	0	0	23	48	135	23	116	24	0	157	151	0	0	12	25	0	48	0	0	0	0
1286	0	0	0	0	0	0	333	0	12	0	48	443	140	0	0	0	0	0	249	0	0	0	171	308	305	116	273	12	24	470	0	0	0	0	0	36	0	0	0	0
1287	0	0	12	171	0	0	316	62	0	0	36	12	23	12	0	0	12	12	0	0	0	23	97	374	451	105	36	0	0	403	0	0	0	0	0	121	0	0	0	0
1288	0	0	0	121	0	0	85	37	370	0	12	0	70	0	0	0	0	321	263	62	0	0	0	409	435	249	584	0	0	207	0	0	0	37	35	109	0	0	0	0
1289	0	0	0	24	0	0	0	0	140	35	97	0	70	0	0	0	0	386	0	204	60	0	121	576	435	12	384	0	0	12	0	0	58	62	0	72	249	12	97	0
1290	0	0	0	36	12	86	258	0	221	23	0	0	221	0	0	0	0	0	23	62	215	0	0	160	193	0	186	0	0	0	0	62	0	478	35	0	93	234	229	0
1291	0	0	0	12	0	0	0	0	12	0	0	0	291	0	0	0	0	0	221	219	72	0	109	0	291	0	0	0	0	0	0	0	0	190	249	121	35	0	60	0
1292	0	0	0	0	0	0	0	0	0	35	133	0	193	0	0	0	0	0	0	123	109	0	121	0	600	0	72	0	0	0	0	0	0	135	0	0	140	0	0	0
1293	12	0	0	0	0	0	0	0	305	0	0	74	277	0	0	0	70	0	58	0	97	0	0	0	642	0	0	0	12	0	0	0	0	249	140	0	93	0	0	0
1294	0	0	0	60	0	0	0	0	221	0	60	0	249	0	0	0	0	0	12	0	258	0	0	0	1012	0	0	0	0	0	0	37	0	25	105	287	0	0	0	0
1295	0	12	0	0	0	37	12	0	0	0	133	409	140	179	0	0	0	0	47	0	0	582	24	0	489	0	0	0	24	0	0	0	0	160	58	0	0	12	0	0
1296	0	0	0	0	0	0	0	0	0	0	0	357	116	70	0	0	116	0	0	0	0	0	97	0	305	0	0	35	24	0	0	0	0	249	140	36	0	0	0	0
1297	47	36	0	0	0	0	97	12	0	0	121	135	105	0	0	0	35	0	12	0	0	23	97	0	81	70	48	47	0	0	0	0	12	204	128	12	0	0	0	0
1298	0	0	0	0	0	0	333	0	0	0	24	679	337	105	0	0	0	0	0	0	145	193	171	0	545	140	133	337	0	0	0	0	0	175	35	60	0	0	0	0
1299	0	0	0	0	0	0	333	0	0	58	316	1679	105	0	0	25	0	207	0	0	0	545	0	0	179	12	333	93	0	0	0	0	23	478	179	85	0	0	0	0
1300	0	0	0	24	0	0	0	12	0	0	0	62	0	58	0	234	0	0	81	12	0	305	0	0	0	0	133	151	0	0	0	0	0	123	207	350	0	0	0	0
1301	0	0	23	0	0	0	0	0	128	0	0	86	23	0	0	0	0	35	0	98	0	235	0	49	0	354	488	12	0	0	0	0	0	175	305	97	0	0	0	0
1302	0	12	12	0	0	0	0	0	93	0	48	1044	93	0	0	0	0	23	0	12	12	403	157	0	0	277	401	0	48	0	0	25	0	37	221	171	0	0	0	0
1303	0	24	0	24	0	0	0	0	0	0	109	409	23	0	36	0	0	81	0	234	244	12	0	0	0	35	12	0	0	0	0	0	0	219	249	0	0	0	0	0
1304	0	0	0	0	0	0	0	12	0	0	367	160	0	116	0	0	0	0	47	0	0	12	24	62	0	193	133	0	0	0	0	49	0	249	221	121	93	0	0	0
1305	0	12	0	24	0	37	12	0	0	0	157	0	0	23	0	0	0	0	0	0	0	0	133	0	0	263	97	0	0	0	0	0	0	175	526	244	47	0	0	0
1306	0	48	0	258	0	12	0	0	0	0	0	0	0	0	24	0	35	0	0	0	258	35	0	0	0	179	244	0	0	0	0	12	0	86	207	0	0	0	0	0
1307	81	12	0	72	0	0	0	0	0	0	0	0	0	0	48	0	0	0	47	37	60	305	186	86	23	81	186	0	0	0	0	12	93	49	403	36	0	0	0	0
1308	193	229	0	36	0	0	60	0	0	0	48	0	23	0	0	0	0	0	23	0	97	207	0	0	0	489	121	0	0	0	0	0	370	190	470	109	165	0	0	0
1309	151	0	0	24	0	0	604	0	0	35	0	0	0	0	0	0	0	0	0	111	60	305	85	49	0	35	85	0	0	0	0	0	305	204	526	109	0	0	0	23
1310	0	0	0	0	12	0	0	0	0	128	0	74	58	12	0	0	0	0	0	175	85	235	72	0	12	193	36	0	0	0	0	0	47	0	12	0	12	0	0	0
1311	0	0	0	0	0	0	526	0	0	0	145	12	0	58	0	0	140	0	0	160	85	116	258	0	12	193	215	0	0	23	0	0	12	86	0	0	0	0	0	0
1312	12	0	12	0	0	0	0	0	0	193	258	49	81	0	0	0	12	0	0	160	316	0	24	0	105	193	215	0	0	0	0	0	35	234	337	0	23	0	0	0
1313	0	0	0	0	0	0	0	0	0	140	24	0	0	0	0	0	116	140	23	278	258	0	0	0	116	12	36	0	0	0	0	86	58	0	370	0	0	0	36	0
1314	116	0	0	0	0	0	36	0	0	0	0	0	35	47	0	0	58	12	81	25	384	0	200	0	93	0	186	12	0	0	0	0	58	0	151	0	0	0	0	0
1315	165	0	0	0	0	148	0	0	0	0	0	12	0	0	0	0	47	0	23	0	0	277	72	0	0	0	333	0	0	0	116	175	128	86	165	0	0	0	0	0
1316	140	0	0	60	0	190	0	0	235	0	12	0	0	0	0	0	0	0	0	160	0	0	36	98	0	0	109	0	0	0	0	175	105	0	0	0	0	0	0	0
1317	81	0	0	145	12	98	0	0	81	23	12	12	0	0	0	0	165	47	23	0	0	221	60	0	0	0	12	0	24	0	0	37	81	111	12	0	116	74	0	0
1318	0	0	419	384	207	219	0	0	0	47	12	0	0	35	0	0	35	0	47	0	0	419	0	0	0	12	48	0	36	0	0	0	207	0	0	0	58	25	0	0
1319	0	0	663	1104	386	679	12	0	0	35	145	0	12	0	0	0	0	0	81	148	157	419	0	25	23	0	133	0	0	0	0	12	128	12	0	0	35	0	0	0
1320	0	0	1354	1406	663	815	24	0	0	0	0	0	23	0	0	12	0	0	12	0	0	1038	215	74	12	12	145	0	0	0	0	0	105	37	12	72	70	0	0	0
1321	12	0	1119	688	600	864	0	12	0	0	0	135	0	0	0	135	0	0	0	556	507	621	97	37	12	0	316	12	0	0	0	0	0	37	0	0	0	0	0	0
1322	0	0	663	546	663	702	0	0	0	0	0	0	165	0	0	0	23	35	116	12	273	435	316	135	545	0	215	0	24	0	0	340	93	12	0	0	105	0	0	0
1323	0	0	726	435	705	426	0	0	0	0	0	0	0	0	0	0	0	12	23	37	36	489	145	123	386	0	0	0	24	0	0	98	140	135	0	0	70	0	0	0
1324	0	0	354	488	354	426	0	0	0	0	0	0	35	58	0	0	0	263	35	175	171	470	200	204	489	0	200	0	0	0	0	49	221	98	23	0	0	0	0	0
1325	0	0	770	469	235	443	0	0	0	165	48	0	0	0	0	0	0	12	23	374	145	563	0	62	207	0	24	0	24	0	0	49	105	49	151	0	105	98	85	0
1326	0	0	663	546	179	517	435	25	0	70	133	0	81	0	0	0	0	105	0	25	0	489	24	175	705	12	60	140	0	0	0	0	337	190	489	0	47	25	258	12
1327	0	0	526	384	179	635	526	0	0	12	0	0	0	0	0	0	12	140	0	278	0	794	401	219	305	165	36	0	0	0	0	135	179	0	600	0	179	98	171	179
1328	0	0	419	333	263	517	565	0	0	0	0	0	0	12	0	0	93	0	0	98	0	105	60	308	403	0	0	0	0	0	0	0	337	249	684	60	221	0	0	70
1329	35	0	600	186	451	576	384	0	0	0	0	0	0	0	0	0	70	0	221	25	0	770	186	308	403	0	316	23	0	0	0	12	386	25	747	24	263	175	145	81
1330	58	0	419	546	370	426	350	86	0	0	72	0	0	12	0	0	23	0	12	74	121	817	157	322	305	12	60	47	0	0	0	25	58	357	840	36	116	74	109	354
1331	23	0	526	418	235	635	0	37	0	0	157	0	249	642	0	0	23	0	70	175	0	545	287	160	47	0	258	93	0	0	0	0	128	86	747	60	151	0	60	235
1332	0	0	726	350	621	374	367	37	249	0	157	0	193	403	0	0	0	0	23	234	0	249	215	148	0	0	85	0	0	0	0	12	151	0	582	48	93	0	60	12
1333	0	12	663	435	582	460	12	0	235	70	24	0	0	277	0	0	0	0	70	86	0	663	48	204	0	165	109	0	0	0	0	0	321	12	1012	12	81	0	97	0
1334	0	171	663	384	582	596	0	0	0	165	215	37	0	151	0	0	0	12	151	0	0	58	333	135	0	0	72	0	0	0	0	0	165	12	840	12	105	37	133	58
1335	23	0	451	623	370	391	0	0	151	0	48	322	0	235	0	0	0	0	0	0	0	435	48	190	0	93	0	0	0	0	0	0	249	190	1147	0	207	123	109	81
1336	0	0	582	452	684	537	0	0	58	128	200	374	0	116	0	0	47	0	305	111	0	0	0	249	35	12	0	58	0	0	0	0	321	0	987	36	151	0	72	81
1337	0	0	507	584	419	615	0	0	0	35	0	37	0	23	0	0	93	0	93	49	0	403	145	190	116	0	0	0	0	0	0	49	305	98	1203	0	179	74	24	116
1338	0	0	451	488	451	537	229	0	0	81	0	74	0	151	0	0	140	0	0	0	0	12	72	263	386	0	0	0	0	0	0	0	47	702	1175	24	435	135	121	337
1339	12	0	489	623	600	357	0	0	0	0	0	25	0	128	0	0	81	0	0	49	0	705	121	249	116	81	60	0	0	0	0	0	221	12	794	60	470	123	60	582
1340	0	0	563	526	794	596	0	0	0	179	0	62	0	235	0	25	105	0	0	234	229	621	0	391	221	140	171	0	0	0	0	0	207	322	936	200	403	263	48	621
1341	12	0	621	710	526	497	60	25	0	70	0	0	0	221	0	0	23	0	12	357	24	1324	0	293	435	47	24	0	0	0	0	12	0	12	684	0	451	0	133	582
1342	0	0	1119	435	451	889	36	0	0	140	0	0	0	0	0	12	0	12	193	263	186	1203	97	234	221	151	109	0	0	0	0	12	35	0	1012	0	370	37	97	545
1343	0	0	1203	565	370	443	12	0	12	277	0	0	0	0	0	219	105	93	81	12	0	1552	48	278	663	165	215	0	72	0	0	12	337	478	1175	24	116	49	171	600
1344	0	0	642	488	249	426	0	0	0	58	0	0	0	0	0	0	23	726	140	308	171	1147	0	537	235	193	72	0	145	0	0	0	263	249	1012	0	221	62	0	128
1345	0	0	642	732	545	190	0	0	0	70	0	0	47	93	0	0	23	0	47	135	72	582	0	111	263	151	273	0	0	0	0	25	0	0	817	0	489	62	24	12
1346	0	0	863	469	582	889	507	0	12	403	36	0	0	0	24	0	0	0	23	517	60	545	12	0	23	23	200	0	0	0	0	0	0	0	817	97	435	160	72	337
1347	0	0	47	645	403	478	12	0	58	151	0	0	0	0	0	0	0	0	140	204	85	1147	0	0	663	179	229	0	0	12	0	0	0	190	526	60	435	74	0	526
1348	0	0	35	688	470	517	0	0	0	116	12	111	0	12	215	0	0	0	277	111	350	1354	12	0	128	128	401	0	12	47	0	0	12	148	684	507	435	98	0	81
1349	70	0	58	645	291	175	0	0	0	81	0	12	0	0	333	0	23	0	140	98	0	1233	12	0	0	386	287	0	0	93	0	0	93	160	705	48	291	12	12	23
1350	23	0	105	97	370	86	12	0	70	207	0	37	0	23	0	0	0	0	12	160	0	1387	171	0	0	263	244	0	0	93	0	0	451	135	128	12	403	12	0	23
1351	0	0	621	171	305	62	60	0	0	403	0	98	0	12	0	0	0	0	128	0	0	1452	0	25	0	470	60	0	0	0	0	25	0	62	0	0	70	37	12	12
1352	0	0	526	12	305	234	12	74	0	545	0	0	0	116	0	0	12	0	140	0	157	1233	0	37	0	291	452	0	0	0	0	0	23	135	0	12	105	111	24	151
1353	0	0	0	36	305	0	0	0	0	0	12	123	0	58	0	0	0	0	470	0	401	1175	0	0	0	337	273	0	0	0	0	12	140	278	0	0	193	148	0	507
1354	0	0	0	24	47	0	0	0	0	0	0	0	0	0	0	0	0	0	93	0	244	1846	0	0	0	582	688	0	0	0	0	596	151	219	47	12	81	12	0	207
1355	12	0	193	12	370	37	0	0	93	0	0	0	0	47	0	0	70	0	116	0	133	747	0	0	179	642	604	116	0	0	105	175	47	111	0	0	12	62	0	23
1356	0	0	0	145	35	426	12	0	0	58	0	111	0	0	0	0	0	0	151	0	36	1064	0	0	35	386	384	0	0	0	128	111	47	160	12	0	0	0	0	0
1357	0	0	0	333	70	596	0	0	0	0	0	0	0	151	0	0	105	0	23	12	12	1203	0	0	58	403	604	58	0	0	0	374	128	175	12	0	0	0	0	0
1358	0	0	0	0	81	962	0	0	12	0	0	234	0	12	0	0	0	93	0	25	258	1264	0	0	23	305	971	0	0	23	0	74	128	135	47	0	0	12	0	35
1359	0	0	0	258	435	990	316	0	0	0	0	0	0	12	0	12	0	0	193	234	0	794	0	148	0	35	848	151	0	0	0	123	105	219	47	0	0	0	0	0
1360	0	0	0	36	277	135	488	0	0	0	0	0	0	0	0	0	0	0	235	98	350	887	0	0	0	0	244	81	0	0	0	263	116	123	12	0	0	0	0	0
1361	0	367	0	526	545	74	0	0	0	12	121	0	0	12	0	0	93	0	0	12	85	582	12	0	0	0	145	0	0	0	0	111	47	426	0	12	0	0	0	0
1362	0	0	0	997	93	0	258	25	47	0	0	49	165	0	0	111	116	0	451	86	0	1233	48	0	0	0	0	179	0	0	0	278	128	357	23	0	0	0	0	0
1363	0	0	0	333	58	0	824	0	23	0	0	0	179	12	0	74	0	12	140	249	0	470	0	0	0	47	0	93	0	0	0	49	116	657	0	0	0	0	0	0
1364	0	0	140	72	35	148	0	0	0	12	0	0	0	0	0	0	0	0	12	702	0	1233	36	0	0	116	0	0	0	0	0	111	0	322	23	0	0	0	145	0
1365	0	0	770	244	370	111	0	0	0	23	0	0	151	35	0	0	0	0	354	74	0	1452	0	0	0	0	24	207	0	0	0	278	12	293	23	0	0	0	24	0
1366	0	0	726	133	81	0	0	0	12	23	0	0	35	23	12	0	0	0	70	12	24	817	0	0	0	0	0	0	0	0	0	0	81	293	47	0	0	0	0	0
1367	0	0	207	0	0	0	0	49	0	0	0	12	0	35	316	0	0	81	207	0	0	0	0	0	12	116	0	0	0	0	0	0	23	409	35	0	0	0	0	0
1368	0	0	563	36	0	0	0	0	0	0	0	12	0	0	302	0	70	0	105	0	12	582	0	0	47	151	48	0	24	0	0	0	263	443	0	0	0	0	0	0
1369	0	0	35	0	0	0	0	0	0	0	0	74	105	12	688	0	151	165	207	0	24	747	0	25	0	0	97	0	0	0	0	0	0	615	12	0	0	0	0	0
1370	0	0	0	0	0	0	12	0	0	0	0	0	0	0	273	0	0	0	105	0	0	140	0	0	116	193	85	12	0	0	35	74	35	263	0	0	0	0	0	0
1371	0	0	0	0	0	0	0	0	93	0	350	0	0	0	488	0	35	0	116	12	0	23	287	190	221	370	157	0	0	35	0	0	0	234	0	0	0	0	0	0
1372	0	0	0	0	0	0	0	0	0	0	258	0	0	0	186	0	70	0	193	0	60	705	60	25	128	263	121	0	0	0	0	0	12	74	0	0	0	0	0	0
1373	0	24	0	0	70	0	0	0	0	0	24	0	151	12	350	0	0	0	47	0	109	705	60	0	221	35	145	0	0	0	0	0	140	340	23	36	0	0	0	0
1374	0	48	0	133	0	25	0	0	12	0	85	0	0	0	36	0	12	0	0	123	0	354	215	74	354	337	215	0	0	0	0	160	105	111	0	0	0	0	0	0
1375	0	12	563	488	0	391	0	0	47	0	60	0	0	0	401	0	23	0	0	49	0	563	0	0	0	489	12	0	0	0	0	0	35	0	0	0	0	0	0	0
1376	0	85	526	157	12	98	0	0	0	0	0	0	0	0	24	0	12	0	0	0	36	1233	0	0	0	128	0	0	0	0	0	0	47	0	12	0	0	0	0	0
1377	0	273	435	258	403	12	0	0	0	0	0	0	128	0	48	0	0	0	93	0	244	489	0	0	0	794	0	0	0	0	0	0	151	234	12	0	0	0	0	0
1378	23	200	0	145	642	0	0	0	0	12	12	0	0	0	287	0	0	0	151	49	0	1387	0	0	0	747	60	0	0	0	0	0	277	0	70	0	0	0	0	0
1379	116	97	12	229	419	0	12	0	151	0	0	0	0	0	12	0	0	0	0	160	0	1147	0	0	23	663	121	0	0	0	0	111	140	0	58	0	0	0	0	0
1380	58	171	0	333	128	37	0	0	0	0	0	0	0	0	85	74	0	70	0	37	0	910	384	768	910	961	333	221	0	0	0	25	12	0	0	24	0	0	0	0
1381	0	48	0	546	221	0	0	12	0	0	0	12	93	0	0	86	0	489	0	0	12	582	186	746	726	93	171	207	0	563	0	204	12	0	0	48	0	0	0	0
1382	0	0	0	36	0	0	0	74	58	58	0	111	116	12	258	0	0	249	0	0	0	770	157	839	863	321	469	221	435	817	354	322	337	0	0	24	0	12	0	0
1383	151	0	0	384	0	0	0	160	81	47	0	615	116	0	0	0	0	0	81	25	121	887	258	615	663	151	229	81	688	403	386	322	0	0	0	0	0	86	48	0
1384	81	0	116	848	0	0	171	190	58	70	229	556	354	23	109	0	81	0	193	409	604	1038	775	702	451	128	526	23	896	563	207	293	70	0	23	0	0	0	0	0
1385	0	0	12	775	0	0	754	86	582	70	350	374	207	0	171	0	0	0	193	426	488	1012	1507	1071	545	305	215	419	645	370	193	702	305	0	0	0	0	0	0	0
1386	0	0	0	896	0	0	1104	293	354	621	171	98	35	0	0	0	0	0	321	635	1439	1769	1133	1273	1147	684	775	151	418	621	116	204	47	0	0	0	0	0	0	0
1387	0	0	0	157	58	0	316	278	249	151	350	426	81	128	0	0	0	0	684	443	1077	1622	171	1605	1233	794	526	12	896	987	0	190	93	0	0	0	0	0	0	0
1388	0	0	0	0	93	98	1311	249	354	235	287	596	47	81	0	0	140	0	291	2210	1439	1806	215	1433	1324	1264	186	0	1077	1264	35	478	47	49	0	0	0	0	0	0
1389	0	0	0	0	128	768	452	219	165	70	333	790	354	165	316	0	0	0	705	357	1051	1846	200	889	1012	987	186	0	944	863	705	322	151	12	0	0	0	0	0	0
1390	0	0	0	0	81	62	435	293	435	179	452	537	470	179	350	0	58	0	263	374	997	2313	302	1184	1387	1294	488	0	85	936	600	1071	151	12	0	244	0	0	0	0
1391	0	0	0	0	128	0	186	86	70	151	775	913	840	794	333	0	12	0	235	308	244	684	215	478	1657	1091	452	0	133	563	726	1536	140	86	0	0	0	0	0	0
1392	0	0	0	0	0	0	1249	635	642	128	799	635	663	1452	121	0	0	0	249	293	258	1203	200	596	1147	910	565	0	229	207	747	864	370	0	0	0	0	0	0	0
1393	0	0	0	0	0	0	507	293	207	221	754	409	337	887	48	0	0	70	58	517	710	1064	645	576	582	863	1051	0	401	193	451	1502	663	49	0	0	0	0	0	0
1394	0	24	12	0	12	0	1311	517	140	489	667	746	663	1324	186	0	0	12	0	537	799	386	384	517	1038	987	1024	0	754	354	235	204	277	62	35	0	0	0	0	0
1395	0	0	23	0	0	0	1191	293	277	770	872	443	1354	1064	12	0	0	0	291	478	469	128	401	724	936	1420	1220	0	229	435	23	49	193	25	0	0	0	0	0	0
1396	23	0	0	0	0	0	1720	426	863	642	645	1071	1119	726	0	0	12	0	291	357	824	235	186	374	435	770	546	305	302	403	386	148	128	86	0	0	0	0	0	0
1397	12	0	0	0	12	0	896	340	221	470	848	1502	1119	1119	215	12	23	93	249	204	200	179	12	204	451	277	1683	684	48	470	470	443	370	148	58	0	0	0	0	0
1398	0	0	47	0	179	0	1024	278	305	354	799	1125	1452	1420	287	111	105	642	291	374	732	165	0	460	305	337	2352	263	229	887	1012	576	23	25	35	0	0	0	0	0
1399	0	0	0	0	0	0	944	391	337	321	1024	1125	1387	2006	258	278	235	1091	263	391	799	221	0	596	221	726	732	0	316	277	354	1502	291	249	81	0	0	0	0	0
1400	12	0	0	0	0	0	273	190	221	207	799	1536	1233	1885	109	25	419	451	470	1154	215	263	48	815	221	684	584	0	36	291	403	839	419	204	12	0	0	86	0	0
1401	0	0	0	0	0	0	944	204	165	277	920	1273	1387	1294	384	49	140	582	419	556	754	545	72	0	451	770	1343	0	157	105	705	322	321	409	12	0	0	25	0	0
1402	35	0	0	0	0	0	1406	308	291	165	732	839	910	1038	435	86	305	563	507	340	229	1587	546	0	526	1119	171	0	302	179	451	460	354	62	0	0	0	0	0	0
1403	0	0	0	0	0	0	584	160	321	470	775	1044	1064	545	258	249	435	840	386	938	546	663	273	160	47	863	273	58	316	140	470	123	321	37	0	0	0	0	0	0
1404	0	0	0	0	0	0	1024	86	435	249	971	1098	961	642	133	62	403	887	337	815	316	193	302	0	35	70	848	23	36	663	386	204	70	123	0	0	0	0	0	0
1405	0	0	0	0	0	0	1311	249	140	419	754	1214	663	600	367	160	419	291	179	576	435	321	367	175	0	337	688	0	287	207	354	1125	0	12	0	0	0	0	0	0
1406	0	0	0	0	0	0	546	160	0	1354	667	1017	1203	489	645	249	403	489	305	517	121	507	258	148	81	840	732	0	215	165	249	234	116	374	23	0	0	0	0	0
1407	35	157	0	0	0	0	452	219	35	863	623	1125	621	1012	367	556	291	451	582	460	584	451	85	74	337	1387	1162	165	36	0	684	25	0	74	0	0	35	0	48	0
1408	0	316	0	0	0	0	710	517	116	887	971	249	642	563	565	160	165	526	600	357	604	470	0	37	794	1091	1647	105	145	0	507	37	0	25	0	0	0	0	0	0
1409	0	384	0	0	0	0	418	374	305	563	944	815	354	794	1104	443	151	794	221	426	367	987	0	74	249	507	1280	35	36	0	337	62	0	308	0	0	58	0	0	0
1410	0	60	0	0	0	0	244	148	489	507	1077	443	794	887	333	426	600	526	81	175	12	470	0	175	23	1294	944	12	109	0	563	234	0	0	0	0	23	0	0	70
1411	0	171	0	145	0	0	244	190	987	354	1104	357	987	1964	244	175	726	128	321	123	109	0	0	62	165	1233	584	435	48	0	12	443	0	37	0	0	0	0	0	116
1412	0	0	0	0	0	0	435	1433	936	116	848	962	817	910	186	135	321	489	291	340	72	165	0	25	451	600	710	235	24	0	23	86	93	0	0	0	35	0	0	128
1413	0	0	0	48	23	0	302	790	545	277	1220	768	249	684	333	374	249	221	321	615	469	321	12	12	263	419	302	47	36	12	0	204	23	0	0	0	47	0	0	58
1414	0	0	0	12	0	0	333	111	70	58	1104	679	794	354	258	86	140	291	93	308	997	419	0	0	1038	961	229	128	215	221	0	1017	0	0	0	0	58	0	0	81
1415	58	0	35	0	0	25	273	576	235	193	1104	1017	684	403	350	37	70	93	207	889	333	684	0	0	354	684	72	116	229	545	58	160	249	0	0	0	58	0	0	0
1416	12	0	81	0	0	0	273	160	0	47	872	443	621	435	896	443	105	817	128	576	171	1147	0	25	470	435	24	291	85	305	207	724	58	0	0	0	12	0	0	0
1417	0	0	12	0	0	0	584	123	403	58	12	990	489	305	273	322	221	726	151	409	133	435	0	0	235	263	0	0	36	193	305	0	70	0	0	0	249	0	0	0
1418	0	0	0	48	35	0	418	148	23	128	0	913	305	910	121	426	277	0	507	374	258	1324	0	0	193	151	775	128	24	321	179	49	305	12	0	0	105	135	0	0
1419	0	0	12	48	0	0	546	111	663	321	0	391	81	305	121	426	451	128	663	111	97	961	0	0	370	47	584	151	171	563	140	62	600	86	0	0	23	12	0	0
1420	35	0	0	48	0	0	732	537	1354	1038	469	537	235	747	244	49	235	936	128	263	258	403	0	0	705	165	333	545	229	386	35	25	291	478	0	0	12	0	0	0
1421	0	0	0	97	12	0	133	135	1147	507	72	938	291	451	109	249	386	263	58	322	1191	81	200	0	386	70	799	151	229	249	165	37	179	98	0	0	0	0	0	0
1422	23	0	277	24	0	0	896	322	489	489	12	768	726	663	12	702	563	1064	93	249	546	321	121	0	354	451	623	291	435	419	193	98	12	37	0	0	12	0	0	0
1423	58	12	93	229	0	0	526	1071	600	0	350	391	621	1769	0	62	563	770	489	0	775	1203	229	0	600	621	367	263	584	470	305	111	81	0	0	0	128	0	0	0
1424	58	215	58	60	0	0	0	263	840	93	971	657	600	116	244	0	684	193	526	62	848	1294	0	0	0	321	287	235	316	563	165	160	563	0	0	0	128	0	0	12
1425	58	109	0	0	0	0	0	478	221	0	507	374	370	193	350	0	386	0	419	0	469	105	97	12	179	277	48	105	287	419	545	175	23	0	0	0	81	0	0	81
1426	105	85	0	316	35	0	452	175	910	277	435	148	81	770	186	0	354	0	263	0	97	235	0	0	151	235	36	291	109	81	179	0	12	443	0	12	58	0	0	0
1427	0	0	0	60	12	0	258	249	370	726	754	374	451	179	469	0	249	0	563	0	145	305	0	0	354	35	0	747	60	0	12	0	35	596	0	0	116	25	0	0
1428	0	0	0	36	0	12	258	234	370	263	435	1536	470	386	401	0	140	0	726	0	302	179	0	0	207	116	0	0	229	81	0	0	0	74	0	0	93	12	0	0
1429	47	0	0	435	0	0	186	293	0	93	171	1184	507	128	367	0	140	0	451	111	0	58	0	0	507	0	0	0	435	1038	165	135	0	49	0	0	105	0	0	0
1430	0	0	0	333	0	0	97	25	337	105	526	98	58	58	584	0	81	0	70	460	0	0	24	0	277	0	0	0	667	526	961	175	0	249	93	0	249	12	0	0
1431	0	0	207	121	0	0	754	340	419	140	546	357	0	140	526	0	0	0	35	443	0	193	97	0	0	0	0	0	488	642	235	12	0	49	47	0	151	37	0	0
1432	0	0	23	273	0	12	244	190	0	305	435	62	770	179	526	0	0	0	277	815	0	179	0	0	0	526	0	0	667	23	370	391	128	0	0	0	151	175	0	0
1433	0	0	179	418	0	0	287	357	621	58	645	537	582	207	488	98	0	58	221	278	0	179	0	0	0	58	85	0	36	151	0	0	0	12	0	0	193	0	0	12
1434	0	0	47	12	0	37	244	98	489	249	546	263	337	70	418	460	0	0	419	263	85	386	0	0	0	1354	48	0	215	12	70	0	12	0	0	0	105	0	0	0
1435	0	0	81	0	0	0	920	0	128	582	732	635	684	23	171	249	58	0	277	204	896	354	0	0	0	116	72	0	0	0	0	0	0	49	0	0	193	0	0	35
1436	0	0	116	0	0	0	244	0	165	263	0	497	0	277	0	0	277	12	277	219	565	179	0	0	0	0	121	0	0	0	0	0	35	175	12	418	249	0	0	23
1437	0	0	128	0	0	0	997	0	291	81	215	37	0	451	0	0	419	12	0	537	12	370	0	322	47	0	0	0	0	0	0	0	507	204	12	488	165	0	0	0
1438	0	0	179	0	0	12	872	263	470	58	316	0	0	1091	0	0	23	140	12	657	72	386	215	517	179	0	109	0	0	0	58	25	221	74	0	0	128	0	0	0
1439	105	0	0	24	12	0	48	1570	705	840	0	0	0	93	0	0	116	151	0	293	273	235	229	497	151	0	0	0	133	0	116	49	81	190	0	200	207	0	0	0
1440	105	24	0	244	0	0	273	724	249	179	0	0	0	23	0	12	12	305	47	374	244	277	97	340	0	0	0	0	623	0	70	0	81	148	0	24	305	0	0	0
1441	116	72	81	435	0	12	121	839	165	70	12	0	23	0	0	0	0	419	93	25	72	116	229	962	35	0	0	0	350	0	140	0	321	49	0	0	165	0	0	0
1442	58	121	221	546	0	0	109	74	563	105	0	0	0	0	0	0	0	12	0	74	24	12	244	1071	93	0	0	0	0	0	563	160	0	135	23	0	47	12	0	0
1443	47	186	507	350	0	0	24	0	747	93	133	0	0	0	0	0	23	0	0	0	0	207	85	322	235	0	0	0	0	0	451	98	0	0	0	0	70	0	0	0
1444	93	109	507	121	0	0	0	0	249	291	97	0	0	0	0	0	0	0	0	0	157	435	316	517	0	0	0	0	0	291	435	657	0	62	12	0	321	0	0	0
1445	70	0	0	215	0	49	0	0	128	642	316	74	0	0	0	0	58	0	0	37	133	321	200	426	70	12	36	0	0	563	684	768	47	49	0	0	386	0	0	0
1446	179	0	0	0	0	0	0	0	116	794	418	12	0	0	0	0	0	0	0	249	418	23	488	746	235	105	0	0	0	817	207	679	179	190	35	48	337	0	0	116
1447	35	0	0	0	0	12	0	0	35	47	350	263	23	179	333	0	0	0	0	86	565	165	584	537	526	770	0	0	0	470	435	1214	23	135	0	36	451	12	0	81
1448	81	0	0	12	0	0	0	0	0	0	384	815	489	151	0	0	0	23	0	74	97	321	418	1071	93	0	0	0	0	291	489	746	0	135	0	24	193	0	0	35
1449	81	0	0	0	0	111	0	0	0	0	645	426	1233	35	0	12	0	0	0	0	0	116	258	556	507	12	0	0	0	582	600	357	0	148	47	48	70	135	85	207
1450	207	0	0	0	0	0	0	0	0	12	109	357	370	0	0	615	0	0	0	0	215	337	0	278	747	0	48	0	36	47	582	204	0	62	58	48	249	278	401	403
1451	221	0	93	0	0	0	0	0	0	0	85	74	470	263	0	443	0	0	0	0	1077	321	0	74	435	0	333	0	0	12	621	374	0	190	12	200	81	234	60	435
1452	305	0	12	0	0	0	0	0	0	0	157	0	47	726	418	724	23	140	81	12	1311	193	0	0	621	0	1541	0	0	47	354	278	0	111	12	12	277	293	24	207
1453	582	0	0	0	0	0	0	0	0	12	36	25	221	600	316	219	47	887	23	219	48	794	97	322	386	0	1473	0	0	470	321	74	81	219	105	0	1203	123	36	305
1454	321	302	23	0	12	0	72	0	910	0	229	0	337	70	754	426	0	81	23	204	0	961	72	234	545	105	565	0	0	23	936	0	105	49	0	48	747	340	384	277
1455	263	12	23	60	12	0	0	0	140	0	0	49	12	193	133	478	0	179	58	123	452	936	171	204	354	770	133	0	0	0	249	263	35	293	47	316	863	1716	85	249
1456	451	0	128	273	70	12	0	0	370	105	0	0	0	0	401	308	0	470	419	160	287	321	72	409	249	354	60	105	109	0	193	537	193	322	207	171	621	426	97	642
1457	1012	0	0	0	0	0	0	0	12	0	0	0	0	0	452	12	0	507	526	175	121	1485	333	443	70	165	109	193	435	221	179	308	337	409	12	109	263	62	435	794
1458	354	0	0	0	23	0	85	0	0	93	0	0	0	0	333	86	0	207	403	293	316	1294	24	322	47	235	316	23	645	0	470	98	263	409	403	1077	193	135	507	470
1459	489	0	0	0	0	12	872	160	263	35	186	391	451	263	121	263	0	81	23	219	418	770	0	293	105	451	258	0	133	419	1012	0	526	308	419	488	684	111	229	887
1460	705	0	12	48	12	25	667	86	451	128	584	724	582	81	435	409	0	0	263	234	24	526	12	111	403	435	229	0	229	507	370	0	451	576	291	452	663	278	85	887
1461	642	0	0	0	23	0	316	278	0	81	896	576	1012	81	229	190	35	47	489	374	60	354	0	12	337	961	72	0	48	35	419	0	600	340	386	645	435	357	145	526
1462	207	0	93	0	0	0	200	160	0	12	526	1071	840	207	258	443	451	0	489	308	0	207	0	0	0	489	0	0	333	370	563	25	263	537	337	215	817	249	244	47
1463	321	36	0	0	23	86	200	135	0	0	971	657	600	23	565	815	0	0	470	37	24	179	97	12	58	1038	229	0	12	58	470	12	277	234	291	186	386	190	72	105
1464	249	0	0	48	23	0	121	478	0	249	1104	702	1354	0	157	517	0	0	747	0	145	221	316	12	12	165	97	0	215	81	526	25	58	308	526	186	403	135	72	207
1465	151	0	81	0	0	37	85	25	0	81	1024	443	221	0	186	657	0	0	621	0	48	128	186	74	140	0	36	0	72	179	0	391	70	308	419	799	370	263	302	23
1466	105	0	0	0	0	0	0	62	0	12	971	889	386	47	507	517	0	0	840	37	452	221	0	0	23	0	384	0	48	451	23	86	337	135	403	1406	526	596	645	887
1467	23	0	193	0	12	0	0	98	35	207	367	864	12	0	186	702	0	0	663	0	97	179	0	0	12	0	1647	0	435	470	207	293	600	340	663	1575	354	635	97	1203
1468	0	0	0	0	0	0	0	219	23	58	710	657	0	0	0	204	0	12	451	12	145	165	229	0	140	0	488	0	367	370	105	160	370	308	337	584	47	278	452	1233
1469	386	109	0	0	12	0	0	293	263	12	565	497	0	705	0	409	0	12	582	175	186	207	0	0	489	12	488	0	488	684	0	0	291	204	370	824	221	190	215	663
1470	370	200	0	0	35	0	0	0	563	165	623	537	0	140	85	746	12	0	419	175	507	207	0	0	207	0	133	0	623	140	0	123	489	204	354	824	507	204	97	840
1471	179	0	0	0	93	0	24	308	747	128	667	322	0	0	0	657	0	0	961	111	367	235	287	0	116	0	12	0	604	47	0	37	419	135	354	971	507	62	384	936
1472	263	0	0	0	0	0	316	340	545	179	848	148	0	0	0	1305	0	291	1091	135	97	451	229	0	489	0	0	0	258	116	0	74	337	249	705	1104	794	98	215	58
1473	705	0	23	48	0	0	1191	576	354	235	258	148	116	0	72	724	321	1012	354	98	0	277	229	148	770	0	0	0	350	81	0	219	600	391	600	565	621	263	186	321
1474	526	0	23	0	0	0	971	148	840	563	0	517	470	321	0	340	0	277	116	263	97	370	244	537	600	179	0	0	121	419	0	25	419	111	489	1104	582	148	367	207
1475	0	0	0	133	0	0	710	204	23	58	24	938	179	0	0	111	0	621	165	37	0	0	0	426	93	0	0	0	48	305	47	0	337	123	451	1797	582	190	85	507
1476	12	60	93	60	0	0	1249	160	386	116	0	1071	263	12	0	497	0	12	0	0	0	140	12	190	403	0	12	0	507	249	128	0	684	219	337	824	582	74	48	47
1477	151	0	0	12	0	0	604	576	0	116	60	86	105	179	367	990	128	58	0	0	0	403	36	263	12	526	12	0	435	235	58	219	642	249	545	1575	451	12	186	81
1478	1091	0	0	0	12	0	507	391	0	0	0	37	0	545	488	768	116	151	0	0	0	128	12	0	0	1091	48	0	526	563	354	86	419	322	470	287	151	37	12	305
1479	47	24	0	0	0	0	258	556	370	0	0	0	0	642	645	460	47	193	354	49	0	263	0	49	0	291	401	0	350	277	179	98	600	497	403	384	621	0	36	221
1480	12	0	0	0	0	0	145	839	403	12	12	0	179	35	350	278	0	179	451	0	0	386	24	0	0	70	848	0	97	470	165	0	435	517	563	302	507	0	0	35
1481	0	0	0	0	0	25	350	322	489	0	0	0	0	0	546	135	23	151	0	0	0	70	0	0	23	12	645	0	0	507	207	0	526	815	507	997	370	0	0	70
1482	0	0	0	0	0	86	258	374	179	0	12	0	0	0	215	278	0	193	0	0	36	291	0	0	0	12	488	0	0	165	58	615	321	815	526	367	419	0	0	47
1483	0	0	0	0	58	25	24	123	545	0	0	0	0	23	186	497	58	277	0	12	848	93	0	0	0	0	186	0	36	0	47	111	403	62	747	367	705	0	0	23
1484	0	0	0	0	0	111	0	391	235	58	0	0	0	0	273	409	0	179	0	204	623	435	200	0	684	0	667	0	0	0	12	0	193	596	910	872	151	0	0	0
1485	0	121	0	0	0	0	0	517	621	93	0	0	0	0	623	409	0	794	23	49	85	207	36	0	105	105	488	0	0	0	0	0	507	62	435	452	291	190	0	58
1486	0	401	12	0	0	0	0	175	179	35	0	0	0	0	488	478	0	600	207	12	0	545	0	0	47	140	157	0	0	0	0	62	207	497	563	526	291	537	24	23
1487	0	229	0	24	0	0	72	25	291	116	0	0	0	0	145	219	0	621	165	0	24	507	97	0	489	526	85	0	0	0	0	340	221	293	582	565	70	340	0	0
1488	0	109	47	0	0	0	384	635	403	0	12	86	0	0	350	234	0	489	321	0	0	165	12	249	47	489	333	0	186	0	0	190	987	460	705	302	435	478	0	0
1489	0	157	35	12	0	0	971	249	489	128	12	0	0	0	824	357	0	1203	600	0	85	0	157	37	0	105	367	0	60	0	0	443	794	746	887	109	337	135	36	105
1490	0	109	0	24	0	0	1133	0	507	179	0	0	0	12	452	249	0	936	305	0	0	81	145	62	207	249	72	0	0	0	0	0	526	37	263	316	58	219	0	193
1491	0	623	0	12	0	37	401	25	151	179	0	0	0	0	133	556	0	370	684	0	85	386	0	0	193	249	133	0	0	165	0	123	321	357	794	507	12	374	0	23
1492	0	623	0	0	0	0	302	263	582	81	12	0	0	0	1024	790	12	221	582	0	229	207	0	74	0	128	24	0	0	151	0	219	545	478	600	645	128	497	0	93
1493	23	754	193	0	58	12	546	278	179	93	0	0	526	321	732	615	337	936	545	0	229	451	0	249	0	263	0	70	0	0	0	135	47	340	235	72	140	263	0	140
1494	12	688	93	0	12	0	435	293	291	0	0	12	305	12	848	374	151	451	563	0	24	291	12	74	35	563	0	221	0	0	0	12	337	790	207	0	0	175	0	128
1495	12	944	0	0	0	0	384	724	403	23	0	0	0	0	258	278	0	910	370	12	12	179	145	37	0	747	367	35	0	0	0	0	526	204	105	0	35	596	0	165
1496	70	848	12	0	0	0	710	74	235	0	0	62	0	0	0	49	0	291	1203	123	60	337	157	0	81	1324	872	0	0	58	0	0	794	702	128	0	0	460	85	81
1497	105	920	0	0	0	12	824	37	337	0	36	12	0	370	0	62	0	0	47	148	0	0	0	86	0	179	72	0	0	321	0	0	291	768	179	0	0	913	72	12
1498	0	85	0	0	0	0	872	175	93	0	316	0	0	0	12	12	0	0	0	160	0	0	401	148	0	370	24	0	0	263	0	12	291	460	193	0	165	517	60	12
1499	0	97	47	0	0	12	97	190	12	0	229	12	0	70	0	0	47	0	0	160	121	0	85	615	0	526	258	0	121	863	0	0	105	537	193	0	370	0	0	0
1500	105	121	0	0	12	0	401	0	23	0	287	0	0	23	0	391	0	0	0	263	12	47	488	249	0	419	623	0	452	726	0	0	600	497	277	0	489	0	0	35
1501	140	171	0	0	0	0	316	123	0	0	200	0	0	0	0	460	0	0	0	219	0	47	452	409	0	207	507	23	229	93	0	0	470	1017	419	367	235	49	0	0
1502	12	157	0	12	0	0	24	0	0	0	732	86	0	0	0	49	0	0	207	62	0	58	48	657	0	105	215	0	350	12	0	0	451	249	305	48	526	86	0	0
1503	0	145	221	0	12	0	0	0	0	151	350	12	0	0	0	0	0	0	1233	160	526	81	157	1753	0	105	775	0	604	0	0	74	321	340	563	565	770	49	0	0
1504	0	244	0	0	12	62	0	0	12	0	469	0	0	0	0	0	0	0	489	443	507	165	157	1273	0	221	302	0	133	0	0	0	151	0	403	109	545	204	0	35
1505	0	200	23	0	0	0	48	0	0	0	469	0	0	0	0	0	0	0	705	175	896	165	401	938	321	545	350	0	333	0	305	49	470	443	419	316	621	111	0	0
1506	47	133	263	12	0	12	12	0	81	35	72	0	0	0	0	0	0	0	305	517	546	545	488	111	642	621	384	35	0	0	81	0	221	409	337	48	193	74	12	12
1507	93	186	12	0	0	0	0	0	0	0	418	0	794	128	0	0	128	0	1038	426	287	747	302	135	863	526	401	0	0	23	47	0	179	426	58	401	507	0	85	179
1508	0	0	0	0	0	0	0	0	0	0	145	0	263	12	0	0	116	0	435	374	0	193	186	25	582	337	604	0	0	0	70	86	747	234	12	316	451	12	48	128
1509	0	0	0	0	0	0	0	0	0	12	350	0	600	0	0	0	12	0	337	190	350	179	273	74	403	0	12	0	0	0	305	49	507	123	305	229	151	0	367	663
1510	23	0	23	12	12	0	0	0	0	0	367	0	165	0	0	62	81	0	321	135	244	291	12	0	116	12	273	0	0	0	291	0	642	123	207	435	93	0	435	961
1511	0	0	235	0	0	0	0	0	0	193	0	0	58	0	0	635	81	193	207	0	1220	70	24	0	207	0	710	0	0	0	23	0	747	98	291	732	105	25	435	263
1512	81	0	207	0	0	0	0	0	0	0	12	0	23	0	186	497	337	1452	419	12	507	140	133	0	526	35	507	0	0	0	207	49	321	815	582	171	140	25	60	116
1513	0	0	81	0	0	123	0	0	12	35	848	0	747	0	667	340	165	961	526	0	273	0	171	0	1175	0	688	0	0	0	35	123	354	322	470	507	305	12	200	263
1514	35	0	235	0	0	62	0	0	0	0	584	0	817	0	604	537	58	1064	0	0	435	128	0	0	12	0	171	0	0	0	0	12	354	460	435	186	386	62	12	321
1515	193	0	179	145	0	0	0	0	47	116	0	12	489	0	367	249	0	747	0	0	488	0	0	0	419	0	133	0	0	0	0	0	370	204	354	507	370	0	0	23
1516	0	0	81	97	0	0	0	0	0	0	418	12	249	0	0	0	0	817	0	0	316	545	0	0	747	0	604	0	0	0	0	0	277	74	105	488	305	0	12	35
1517	0	0	70	0	0	25	0	0	0	12	0	25	23	0	24	0	0	193	0	0	171	277	0	0	642	0	36	0	0	0	0	0	221	0	221	0	193	0	0	23
1518	0	0	235	0	0	0	12	0	0	0	333	517	470	140	0	0	0	726	0	0	24	207	0	0	507	0	24	0	0	0	0	0	291	0	193	1683	70	0	0	179
1519	0	0	337	0	0	0	0	0	0	0	824	1337	563	235	0	293	0	435	0	0	0	93	0	0	354	23	0	0	0	545	0	74	489	0	0	824	0	0	0	12
1520	0	0	0	0	151	0	121	0	0	47	1133	1017	747	337	0	0	0	193	0	0	0	165	24	0	0	0	0	0	0	207	0	49	545	0	35	244	0	0	0	0
1521	0	0	151	48	81	0	97	0	0	58	896	864	726	621	0	0	0	105	0	0	0	116	0	0	105	0	0	0	0	193	0	25	386	98	0	435	0	0	0	0
1522	0	0	151	121	0	0	0	0	0	451	848	635	526	0	0	0	47	563	116	0	0	58	0	0	70	23	186	0	0	0	0	0	563	938	0	258	0	0	0	0
1523	0	0	140	72	0	0	0	37	419	684	1024	815	435	321	48	0	419	489	0	0	0	0	0	12	0	0	109	0	0	0	0	0	370	308	12	97	0	0	0	12
1524	0	0	151	12	0	0	0	190	705	354	1051	1536	563	354	12	0	419	747	128	0	12	0	287	190	0	0	36	0	0	337	0	25	419	478	0	229	0	0	36	0
1525	0	72	291	333	0	357	0	426	621	451	488	1098	507	140	48	0	817	370	70	37	0	0	350	98	0	23	12	0	0	235	0	0	726	357	0	350	0	0	12	0
1526	0	157	207	36	0	49	688	576	747	600	623	864	116	1203	0	0	1264	305	81	123	109	0	186	62	0	0	12	0	0	35	0	0	12	86	0	36	35	0	85	23
1527	70	469	526	316	0	37	584	234	726	58	1024	293	193	961	0	0	1324	249	70	25	12	0	488	49	0	0	0	0	0	563	0	0	165	0	0	333	179	0	85	23
1528	0	0	863	799	58	25	302	148	545	23	507	537	435	621	85	0	817	0	0	74	0	0	200	49	12	0	0	0	0	235	0	0	0	86	35	97	81	0	0	151
1529	0	0	582	1104	370	111	824	37	386	70	1051	135	47	684	24	0	0	0	0	62	0	0	258	679	12	0	0	0	72	105	0	0	0	0	12	133	81	0	0	370
1530	12	0	840	1343	489	249	85	12	305	249	623	443	0	684	0	0	0	47	305	25	0	0	287	374	235	0	0	0	24	354	0	0	0	0	0	157	263	0	0	291
1531	0	0	705	1835	451	148	824	86	305	305	546	308	0	128	0	0	0	0	23	25	0	0	0	357	0	47	145	47	97	12	0	12	0	0	0	273	81	0	0	305
1532	0	0	337	1406	277	374	584	219	165	235	775	497	12	81	0	0	0	47	0	0	0	0	0	615	58	386	24	235	171	0	0	98	0	0	0	48	81	0	0	354
1533	0	0	526	72	235	478	384	74	207	116	435	308	263	263	0	0	0	23	0	0	0	0	12	615	70	305	384	23	12	12	0	0	0	0	0	24	291	0	0	435
1534	0	0	642	896	207	263	109	37	0	140	333	175	35	128	0	0	0	0	23	0	0	0	0	175	0	370	896	23	36	0	0	0	0	0	0	0	193	62	0	207
1535	0	0	321	171	70	0	0	37	0	207	584	517	0	0	0	0	0	0	0	37	0	0	0	74	12	435	121	0	12	0	0	0	563	123	23	0	249	49	24	151
1536	0	0	526	0	0	0	0	0	0	207	316	111	0	23	0	0	0	12	0	293	0	23	0	234	12	81	0	0	0	0	0	0	35	0	23	0	263	74	12	0
1537	0	0	621	0	0	0	0	0	12	249	384	0	12	0	0	0	0	12	0	25	0	0	109	190	128	1038	0	0	36	0	0	0	489	0	0	0	451	175	36	70
1538	23	0	582	97	207	0	0	148	35	93	0	0	0	277	0	0	0	0	12	293	12	0	36	123	0	489	229	35	12	0	0	0	545	0	0	0	370	74	0	81
1539	23	186	1175	157	470	0	0	0	0	0	0	25	23	12	0	0	0	0	0	0	0	0	0	0	0	770	546	0	229	12	23	204	419	0	0	0	23	12	0	0
1540	0	60	1294	824	770	657	0	0	0	0	0	0	0	370	0	0	0	0	0	0	12	354	0	0	128	235	121	0	109	35	47	0	840	0	0	36	151	12	0	35
1541	277	0	1387	1104	747	1214	0	0	0	0	0	0	0	0	0	25	0	35	23	12	623	507	0	204	370	563	604	0	171	81	128	0	726	0	0	0	105	74	0	179
1542	0	0	840	944	507	962	0	0	0	0	12	0	0	0	0	443	0	0	794	98	799	221	12	37	817	105	1220	0	12	81	165	0	1175	0	0	0	321	12	12	23
1543	0	0	887	604	386	615	0	0	47	0	0	0	0	0	0	322	0	0	770	111	604	642	0	98	705	93	526	23	302	128	337	74	642	0	0	0	291	12	0	0
1544	0	0	705	667	403	746	0	0	47	0	0	123	0	0	0	0	0	0	403	0	488	263	0	98	12	0	229	0	604	47	321	635	600	0	0	0	70	0	0	0
1545	0	0	663	824	582	839	0	0	0	58	0	0	0	0	367	123	0	0	337	74	258	249	0	135	910	140	623	81	121	23	277	889	321	0	0	0	235	0	0	0
1546	0	0	705	775	489	990	0	0	0	0	0	37	0	0	244	0	12	526	507	234	186	545	229	263	936	47	546	0	12	151	140	0	35	0	0	0	563	0	0	35
1547	0	0	726	710	545	746	85	0	0	0	0	0	0	0	623	25	0	263	642	308	97	910	200	175	936	0	85	0	48	47	337	615	0	0	0	0	642	0	0	0
1548	0	0	419	667	386	679	507	98	0	0	0	0	0	0	350	293	0	507	70	409	12	987	350	175	1203	116	775	35	401	305	116	111	23	0	0	0	386	0	0	0
1549	0	0	726	824	435	596	12	0	0	0	0	0	0	0	623	443	0	600	23	249	36	910	273	190	747	0	48	0	401	47	93	0	0	0	0	0	545	0	0	0
1550	0	0	563	754	582	657	0	0	23	0	0	0	0	0	48	111	0	235	0	278	0	105	0	322	23	23	60	0	469	193	151	111	0	0	0	0	470	0	0	0
1551	0	12	726	367	507	1098	0	25	0	0	0	0	0	0	0	0	0	207	35	409	24	116	0	175	0	435	145	0	418	165	35	0	0	0	0	36	451	0	0	0
1552	0	0	435	367	337	679	0	175	0	47	12	0	0	0	0	0	0	337	23	263	36	151	0	576	277	207	48	0	97	207	0	0	0	0	0	0	582	0	0	0
1553	0	0	545	367	642	576	0	0	0	58	0	0	0	0	0	0	0	863	116	391	488	81	0	0	0	249	60	0	316	305	0	0	0	0	0	0	961	0	0	0
1554	35	0	337	367	545	724	200	278	12	35	0	0	0	0	0	74	81	747	249	0	24	249	12	0	0	291	145	0	710	263	128	478	0	0	0	0	600	0	0	0
1555	0	0	419	302	489	679	215	497	0	12	0	0	0	0	0	0	93	305	705	0	244	70	0	0	23	770	367	0	710	277	305	0	12	0	0	0	81	12	0	0
1556	0	36	840	944	642	556	12	12	0	47	0	0	0	0	0	0	0	403	81	0	418	151	367	0	0	817	36	0	469	277	207	49	23	0	0	0	35	0	0	0
1557	0	0	370	526	747	615	0	0	0	165	0	0	0	0	12	0	305	291	70	0	186	12	186	0	0	193	12	0	36	151	151	0	0	37	0	0	0	0	0	0
1558	0	0	1731	565	621	679	0	0	726	235	0	0	0	0	24	0	179	151	621	148	0	0	97	0	0	354	0	0	72	47	47	0	0	0	0	12	0	0	60	0
1559	0	0	705	452	403	537	0	62	235	81	0	0	0	0	85	0	93	277	451	12	24	0	287	0	0	23	0	0	526	116	207	0	23	0	0	133	0	0	0	0
1560	0	0	526	452	354	426	0	190	489	23	0	37	235	0	0	0	47	128	370	0	435	305	435	0	12	0	0	0	507	221	23	12	0	0	0	0	12	0	0	0
1561	0	0	435	799	507	497	0	37	563	193	0	0	179	0	0	0	35	321	47	12	133	23	350	0	0	140	604	0	97	58	0	0	0	0	12	0	0	0	0	0
1562	0	0	526	1104	770	790	0	49	863	58	60	0	165	0	48	0	0	105	47	0	186	0	287	679	0	370	401	0	418	0	277	49	0	12	0	0	0	0	0	0
1563	0	0	128	418	642	702	0	234	58	81	0	0	105	0	0	0	70	116	489	12	171	207	215	37	0	235	507	0	1133	0	151	0	0	0	0	48	0	0	0	0
1564	0	0	193	435	663	657	0	74	291	0	0	0	470	0	24	0	23	0	526	25	85	403	171	74	23	600	229	0	775	0	0	0	58	0	35	0	0	0	0	0
1565	0	12	470	667	582	556	0	62	58	0	0	0	370	0	24	0	0	0	116	25	36	354	48	724	0	489	36	0	872	0	12	86	0	37	0	0	0	0	0	0
1566	0	0	0	333	321	615	0	0	642	0	0	0	35	0	48	0	263	23	235	62	24	507	0	123	305	489	0	0	667	249	321	123	0	0	0	0	0	0	0	0
1567	0	0	23	488	81	556	0	74	451	116	0	0	0	0	24	0	221	0	151	0	0	12	0	657	93	621	0	12	418	221	140	175	0	0	0	24	0	0	0	0
1568	0	0	0	1473	663	1716	0	190	0	0	0	0	0	0	273	0	151	35	58	0	0	0	0	768	151	936	0	0	109	235	165	25	0	0	0	0	0	0	0	0
1569	0	0	0	316	291	443	0	0	0	0	0	0	0	0	1311	0	12	12	151	0	0	23	0	635	81	403	145	0	200	337	563	160	0	0	0	0	0	0	0	0
1570	0	0	0	244	140	815	0	0	0	12	0	0	0	12	732	0	0	0	0	0	0	249	0	234	116	1694	157	23	1024	47	582	49	0	0	0	0	0	0	0	0
1571	0	0	0	36	12	74	0	0	0	0	0	0	0	0	546	0	235	235	0	0	0	140	0	234	354	507	258	0	775	0	507	111	0	12	0	12	0	0	0	0
1572	0	0	0	302	0	635	0	0	0	0	0	0	0	0	667	293	249	470	0	0	0	249	0	190	545	235	133	0	1220	23	207	0	0	0	0	12	12	0	0	0
1573	0	0	0	565	0	443	584	0	0	0	0	0	0	0	333	576	435	305	12	0	36	0	0	308	817	470	333	0	1104	249	165	0	0	0	0	0	0	0	0	0
1574	0	0	0	350	0	160	1249	0	105	12	12	0	0	0	488	25	321	305	0	0	171	0	0	98	1119	526	775	0	215	817	116	12	105	0	12	0	0	0	0	0
1575	0	0	0	229	0	0	1024	12	705	70	12	0	128	0	732	190	936	470	12	278	526	263	0	123	179	23	469	81	12	770	0	74	0	426	23	0	0	0	0	0
1576	0	0	0	145	0	0	1133	0	435	0	0	0	221	0	109	0	526	489	207	517	565	193	12	62	419	0	824	165	85	337	193	219	0	293	0	0	0	0	0	0
1577	0	0	0	273	0	0	435	190	582	0	0	0	249	105	72	391	910	403	419	62	157	0	85	12	386	0	302	116	0	81	526	1017	70	0	0	0	0	0	0	58
1578	0	0	0	215	12	0	1249	278	987	23	0	98	263	0	200	815	1038	1264	263	25	384	0	36	74	663	0	0	23	0	58	81	768	0	0	0	0	0	0	0	70
1579	0	0	0	452	0	0	36	478	621	23	0	0	140	70	133	497	1038	840	235	148	350	23	0	49	507	12	350	179	0	35	600	0	0	0	23	85	0	0	0	221
1580	0	0	321	645	0	37	85	308	545	12	121	0	0	47	157	391	70	747	470	86	229	140	0	0	235	47	200	151	0	81	403	37	0	0	47	302	0	0	0	35
1581	23	0	489	401	105	0	48	517	817	165	244	86	23	58	109	374	321	151	23	219	333	47	0	0	470	35	85	0	0	81	249	426	0	0	23	12	47	49	48	321
1582	0	0	23	12	128	0	604	308	1552	58	186	74	0	58	0	204	1264	23	0	74	384	526	0	0	1233	23	121	0	0	0	116	12	0	0	0	12	489	135	48	151
1583	0	121	0	0	12	0	1611	635	863	140	488	204	0	23	0	0	403	0	151	98	367	105	0	0	770	0	12	0	0	0	151	724	0	0	0	0	489	190	36	93
1584	12	229	0	0	291	0	1220	374	526	207	401	190	0	12	0	0	165	193	337	62	287	235	36	0	354	0	0	0	0	0	263	426	0	0	0	0	179	478	60	105
1585	0	48	0	0	12	0	997	478	23	0	333	37	0	0	0	0	193	600	0	148	145	305	0	0	663	0	0	0	12	0	128	74	0	0	0	0	12	12	60	221
1586	47	36	0	0	0	0	85	426	207	35	97	74	0	0	0	0	0	370	0	426	12	403	0	0	747	0	12	0	145	0	354	815	0	0	0	0	58	86	145	165
1587	23	48	0	0	0	0	0	839	419	0	121	160	0	0	0	0	0	179	0	160	0	179	0	0	151	0	0	0	171	0	47	37	0	0	0	0	470	37	171	105
1588	0	0	0	186	0	234	401	790	291	0	36	497	0	0	0	0	0	1064	0	74	24	386	24	0	81	0	0	0	145	12	249	12	0	0	0	0	419	98	85	116
1589	0	0	0	72	0	249	97	1337	684	58	0	204	0	0	0	0	0	354	0	25	0	58	12	0	140	0	0	81	215	0	221	160	0	0	0	0	507	25	133	0
1590	0	0	0	0	0	12	109	1467	600	545	0	204	0	0	0	0	235	249	0	62	36	58	0	0	12	0	0	93	367	58	35	12	0	0	0	0	193	0	0	0
1591	0	0	0	0	0	135	273	1154	140	263	0	263	23	0	0	0	151	12	0	12	0	747	0	0	0	47	0	0	186	140	23	135	0	74	23	36	116	0	12	0
1592	0	0	0	85	0	12	133	478	291	817	109	98	0	128	0	0	489	0	249	293	0	987	0	0	0	0	0	0	244	23	207	12	0	0	0	133	277	460	36	0
1593	0	0	0	145	0	37	302	768	12	470	229	204	642	81	0	340	249	0	93	322	0	936	0	0	0	0	0	0	0	0	58	62	12	98	12	97	81	37	36	403
1594	0	0	58	171	0	0	333	478	81	526	215	86	179	165	0	497	563	0	337	249	24	705	0	0	0	0	0	0	350	47	221	135	370	86	0	367	140	37	133	116
1595	0	0	489	526	0	0	302	204	81	770	435	0	419	116	0	111	193	0	105	25	350	910	0	37	0	0	0	0	109	70	0	37	0	0	70	72	235	98	229	23
1596	0	0	370	732	0	25	367	374	0	419	316	160	600	151	0	409	582	0	0	25	367	291	0	0	0	47	60	0	85	58	0	25	705	0	386	12	235	0	121	0
1597	0	0	179	824	0	0	72	517	1731	863	469	86	451	128	0	340	151	0	179	62	36	403	0	0	0	277	273	0	12	35	0	12	12	37	23	0	386	111	287	12
1598	0	0	435	1220	305	98	367	204	2090	12	435	1098	840	81	0	219	249	0	0	12	60	207	0	0	0	887	584	0	0	0	0	0	291	0	305	0	621	322	435	0
1599	116	0	70	710	179	175	24	49	1657	235	452	815	370	23	0	37	105	23	12	12	171	70	0	12	0	663	1280	35	0	0	0	0	116	0	58	0	370	556	171	0
1600	0	0	0	1104	23	123	0	460	910	770	302	86	291	165	0	12	12	35	105	98	36	489	0	37	0	545	584	58	0	0	0	0	23	0	47	0	582	74	171	23
1601	0	0	12	546	0	86	0	98	642	489	604	160	207	93	0	0	81	35	151	62	48	165	0	86	0	621	316	321	0	0	0	0	321	0	0	200	489	86	0	81
1602	93	0	179	316	47	160	0	37	235	128	72	190	47	235	24	0	0	0	354	0	60	81	0	0	0	337	121	58	36	0	0	0	81	135	0	12	582	111	0	58
1603	81	0	305	12	12	1125	12	25	419	277	60	98	165	726	0	0	0	0	207	0	48	12	0	0	0	305	584	0	12	12	0	0	12	0	0	0	563	37	12	47
1604	105	0	179	0	0	12	0	12	435	193	244	62	354	705	12	0	0	0	470	0	0	0	0	0	0	116	24	105	0	0	0	0	12	0	0	244	507	0	24	47
1605	12	0	207	0	0	576	0	0	435	35	133	123	165	794	0	0	0	0	249	0	0	12	0	0	0	0	0	165	0	0	0	0	35	0	0	85	128	62	0	23
1606	0	0	165	401	221	322	0	0	12	58	287	0	70	370	0	0	0	0	70	0	0	12	0	0	0	116	12	0	0	0	0	86	23	0	0	133	235	0	24	93
1607	12	0	277	732	23	426	0	0	23	35	287	0	70	0	0	0	23	0	0	0	0	0	0	0	0	0	0	35	0	0	0	0	47	0	0	0	451	49	72	105
1608	128	0	23	452	35	517	0	0	23	140	36	0	386	451	0	0	0	0	0	0	0	0	0	0	35	0	0	47	0	0	0	0	0	0	0	133	193	12	0	0
1609	235	0	0	452	23	537	0	12	58	663	0	0	93	817	0	0	151	0	0	0	0	0	0	0	35	0	0	0	0	0	0	0	0	0	0	215	249	0	0	0
1610	35	0	0	384	93	74	24	49	23	23	0	25	140	35	0	0	0	0	0	0	0	0	0	0	0	0	0	0	0	0	0	0	0	0	0	244	489	74	0	0
1611	0	0	207	1024	47	576	0	12	23	0	121	62	207	23	0	0	0	0	0	0	0	0	0	49	23	0	0	0	0	0	0	0	23	0	0	0	321	0	0	0
1612	0	0	354	604	337	175	0	0	12	12	121	74	70	47	0	0	0	0	0	0	0	0	0	0	0	0	0	0	0	0	0	0	0	0	0	48	354	0	0	0
1613	23	0	249	244	105	0	12	0	70	0	0	0	81	221	0	0	0	0	0	0	0	0	0	49	47	0	0	0	0	0	0	0	0	0	0	0	0	0	0	0
1614	193	12	81	186	12	0	12	0	0	0	0	0	140	105	0	0	0	0	47	0	0	47	0	12	23	0	0	0	0	0	0	0	0	0	0	24	0	62	0	0
1615	0	0	179	24	0	37	0	0	0	0	0	0	128	0	0	0	0	0	12	0	0	58	0	12	105	0	0	70	0	0	0	0	12	0	0	0	0	111	0	0
1616	0	0	207	0	58	0	0	0	0	0	0	12	305	0	0	0	0	0	0	0	0	0	0	37	23	0	0	0	0	0	0	0	47	0	0	48	0	49	0	0
1617	0	0	179	0	0	0	0	0	0	0	0	0	116	23	0	0	0	0	0	0	24	81	0	0	12	0	0	249	0	0	0	0	0	25	0	0	12	74	0	0
1618	0	0	263	0	305	0	0	0	0	0	0	0	321	35	0	0	0	0	0	0	109	207	0	0	70	0	0	386	0	0	12	111	0	0	0	0	12	98	0	0
1619	0	0	277	0	105	0	0	0	0	23	0	148	263	193	0	0	0	0	0	0	85	12	0	0	277	0	0	128	0	0	116	111	0	0	0	0	0	98	0	0
1620	105	0	403	0	165	0	0	0	0	23	0	86	249	58	0	0	12	0	0	0	60	0	0	0	23	0	0	0	0	0	0	322	0	0	0	0	0	86	0	0
1621	70	0	249	0	0	0	0	0	0	70	0	37	105	0	0	0	0	0	0	0	133	0	0	0	0	0	0	0	0	0	35	0	0	0	0	0	35	308	0	0
1622	0	12	93	0	0	0	72	0	0	0	0	0	93	0	0	0	0	0	0	0	0	0	12	0	12	0	0	0	0	0	0	0	0	0	0	12	23	340	0	12
1623	70	0	794	0	235	0	0	0	0	0	12	12	47	0	0	0	0	0	35	0	0	23	0	0	0	0	0	0	0	0	0	0	0	0	70	36	116	12	0	0
1624	23	0	936	133	770	135	0	0	0	0	0	0	165	0	0	0	35	0	0	0	0	0	0	0	0	0	0	0	0	0	105	0	0	0	0	0	23	49	0	151
1625	0	0	600	0	151	37	0	0	0	0	0	0	193	0	0	0	0	0	0	0	0	12	0	0	0	0	0	0	0	35	0	12	0	0	0	0	23	234	0	58
1626	70	0	370	72	70	49	0	0	12	70	0	12	93	0	0	0	0	0	0	0	0	0	0	0	0	0	0	0	0	0	12	0	0	0	0	0	81	123	0	128
1627	0	0	93	997	235	308	0	0	0	151	0	0	93	0	0	0	0	0	0	0	0	0	0	0	12	12	0	0	0	193	151	62	0	0	0	0	128	123	0	105
1628	0	0	435	645	70	1401	0	0	0	12	0	0	151	0	0	0	0	0	0	0	0	0	0	0	12	0	0	0	0	23	179	0	23	0	12	0	165	443	0	0
1629	600	0	277	48	305	679	0	0	0	0	0	0	165	0	0	0	0	0	0	0	0	0	0	74	0	0	0	0	0	81	0	148	140	0	0	0	263	790	0	0
1630	337	0	386	244	140	374	0	0	0	0	0	25	70	0	0	0	12	0	0	0	0	0	0	74	0	0	0	0	0	93	0	0	0	0	0	0	370	635	0	0
1631	0	0	249	258	0	702	0	0	0	0	0	0	0	0	0	0	0	0	0	0	12	35	0	74	0	0	0	0	0	305	0	0	0	0	0	48	403	409	0	0
1632	451	0	207	60	0	517	72	0	0	0	0	0	0	0	0	0	0	0	0	0	0	47	0	98	0	0	0	0	0	70	0	0	0	0	0	0	663	190	0	0
1633	1203	0	419	24	12	1098	12	0	0	35	0	0	0	0	0	0	0	0	0	0	0	12	0	0	0	0	0	0	0	128	23	0	526	0	0	0	128	0	0	0
1634	93	0	277	0	0	357	0	0	0	0	0	0	0	0	0	0	0	0	0	0	12	235	0	0	0	0	0	0	0	193	0	0	0	0	0	0	35	37	0	0
1635	817	157	321	0	151	679	48	0	0	0	0	0	0	0	0	0	0	0	0	0	258	47	0	0	81	0	0	0	0	354	35	0	0	0	0	0	0	0	0	0
1636	642	109	263	145	249	148	48	0	0	0	0	0	0	0	0	0	0	0	0	25	452	58	0	0	58	0	0	0	0	105	47	0	0	0	0	0	12	86	0	0
1637	128	85	403	12	58	175	24	0	0	0	0	0	0	0	0	0	0	0	0	62	186	58	0	0	0	12	0	0	0	0	0	49	0	0	0	0	116	25	0	0
1638	840	0	337	72	70	111	0	0	0	0	0	0	0	0	0	0	0	0	0	0	171	0	0	0	0	0	0	0	0	0	0	0	0	0	0	0	23	0	72	0
1639	93	0	193	0	58	49	0	0	0	0	0	0	0	0	0	0	0	0	0	25	12	0	0	0	0	0	0	0	0	12	0	0	0	576	0	0	12	12	72	0
1640	0	24	305	24	70	74	0	0	0	0	0	0	35	12	0	0	0	140	0	0	24	0	0	0	70	0	0	0	0	0	0	0	0	0	0	0	0	0	36	0
1641	35	0	249	0	58	0	0	0	0	0	0	0	0	0	0	0	0	0	0	12	72	12	0	0	81	0	0	0	0	0	0	0	0	0	0	48	0	0	0	0
1642	47	0	0	0	93	0	0	0	81	0	0	0	0	0	0	0	0	0	0	123	0	23	0	0	221	0	0	0	0	0	0	0	0	0	0	0	0	0	0	0
1643	0	0	0	0	35	0	85	12	0	0	60	0	0	0	0	0	0	0	0	12	0	12	0	0	207	0	0	0	0	0	23	37	0	0	0	0	0	0	24	0
1644	0	72	0	0	249	0	0	0	0	0	0	0	0	0	0	0	0	0	70	0	0	93	0	0	370	0	0	0	0	47	12	0	0	0	93	97	23	0	0	0
1645	0	435	0	0	12	0	0	0	0	0	0	0	0	0	0	0	93	0	47	0	0	47	0	12	642	0	0	0	0	277	0	0	0	0	0	24	0	0	0	0
1646	0	507	58	0	12	0	72	12	0	0	0	0	0	0	0	0	47	0	12	62	48	23	0	62	116	12	0	0	0	235	0	0	0	0	0	24	0	0	0	0
1647	0	645	0	0	0	0	0	0	0	0	0	0	0	0	0	0	58	0	23	0	36	93	60	37	151	0	0	70	0	81	0	0	0	0	0	0	0	0	0	0
1648	0	333	0	72	0	49	12	0	0	0	0	0	0	0	0	0	12	0	0	0	0	47	0	12	93	0	0	0	0	0	0	0	0	0	0	0	0	0	0	0
1649	0	229	12	0	12	12	0	0	0	0	0	0	0	0	0	0	0	47	0	0	12	0	12	86	23	0	0	305	12	0	0	0	0	0	0	0	0	0	0	0
1650	0	645	0	0	12	0	0	0	0	0	0	0	0	0	0	0	193	0	0	0	0	0	0	25	0	0	0	0	48	0	0	0	0	0	0	0	0	0	0	0
1651	0	710	0	0	23	0	0	12	0	70	0	0	0	0	920	12	403	93	0	0	60	0	0	0	0	0	0	0	0	0	0	0	0	0	0	0	0	0	0	0
1652	0	623	0	0	0	0	24	0	0	128	0	0	0	0	186	0	403	12	0	0	0	47	0	0	0	0	0	0	0	0	0	0	0	0	70	0	0	0	0	0
1653	0	60	0	0	0	0	0	0	0	179	0	0	35	0	97	0	165	105	0	74	0	23	0	0	0	0	0	0	0	0	0	0	0	0	0	12	0	0	0	0
1654	0	121	0	0	0	0	0	0	0	291	0	0	0	0	157	0	0	47	12	0	0	70	0	0	0	0	0	0	0	0	0	0	0	0	0	0	0	0	121	0
1655	0	0	93	0	0	0	0	0	0	249	0	0	0	0	72	0	207	35	0	12	0	81	0	0	47	0	0	0	0	0	0	0	0	0	0	0	0	37	36	35
1656	0	667	105	0	0	0	0	25	0	35	0	0	0	0	109	0	0	321	81	62	97	0	0	0	0	47	85	193	0	0	0	0	0	0	35	0	0	12	12	23
1657	58	186	337	24	0	219	0	0	0	105	36	0	0	0	48	0	0	140	23	111	0	12	0	12	35	47	367	545	0	0	0	37	0	0	0	0	0	0	0	70
1658	0	133	0	0	151	0	0	0	0	0	0	0	0	0	0	0	0	0	35	37	0	12	0	0	0	12	0	0	0	0	0	0	489	0	0	0	0	12	12	23
1659	0	0	35	12	193	25	85	0	0	0	0	0	0	0	36	0	0	0	58	0	36	165	0	0	0	0	0	0	0	0	0	0	193	0	0	0	23	0	0	0
1660	0	0	0	157	263	135	121	0	0	0	0	0	0	0	24	0	0	47	116	123	12	0	0	0	0	0	0	0	0	0	35	0	0	0	0	0	0	37	36	0
1661	0	0	0	85	451	12	0	0	0	0	0	0	0	0	48	0	35	0	12	37	24	0	0	0	23	0	0	0	0	0	12	0	23	0	0	0	0	0	0	0
1662	0	0	0	0	105	0	0	0	23	35	0	0	0	0	0	0	0	0	70	135	72	12	0	0	165	0	0	0	0	0	0	0	35	0	0	0	0	0	0	0
1663	0	0	0	97	0	460	0	0	47	0	0	0	0	0	24	49	0	0	47	62	229	0	0	0	0	0	0	0	0	0	0	25	12	0	0	0	0	0	0	0
1664	0	0	0	48	35	74	0	0	0	23	0	0	0	0	0	49	0	0	470	25	488	0	0	0	0	0	36	0	0	0	0	0	58	0	0	0	0	0	0	0
1665	0	0	0	12	58	746	0	0	0	0	0	49	0	0	0	25	0	0	151	98	12	0	0	0	12	0	0	0	24	0	0	0	58	0	0	0	0	0	0	0
1666	0	0	23	157	0	249	0	0	105	0	0	0	0	0	12	0	0	0	58	219	133	12	0	0	0	0	12	0	0	0	0	0	0	0	47	0	0	0	0	0
1667	0	0	12	1311	0	443	0	0	0	0	0	0	0	0	0	0	0	0	35	443	171	12	0	0	0	0	0	0	0	0	0	0	0	12	0	0	0	12	48	23
1668	0	0	35	824	0	293	0	0	0	0	0	0	23	0	0	204	0	0	249	357	24	35	0	0	0	0	60	0	0	0	0	0	0	0	0	0	0	0	12	12
1669	0	171	263	872	35	25	0	0	0	0	0	160	165	0	0	0	0	0	0	478	316	151	0	0	0	0	85	0	0	0	0	0	0	0	0	12	0	12	0	70
1670	0	85	337	60	0	0	0	0	0	0	145	37	35	0	0	0	0	0	70	308	384	116	0	62	0	0	215	0	0	0	47	0	70	0	0	72	12	49	36	0
1671	0	0	128	12	0	0	0	12	0	0	546	0	81	165	0	0	0	0	58	123	97	0	60	175	0	0	0	140	0	0	0	0	58	263	0	367	0	37	0	0
1672	0	0	435	0	0	0	0	0	0	0	333	0	12	0	0	0	70	0	0	160	229	58	273	190	249	0	48	0	0	12	0	0	128	0	35	469	0	62	0	0
1673	0	0	12	0	0	0	0	0	0	0	121	190	12	0	384	86	12	128	151	308	0	0	623	12	507	12	0	0	0	0	0	0	23	0	35	171	0	62	12	0
1674	0	0	0	0	0	0	0	25	35	0	0	86	0	0	157	37	105	370	207	219	488	12	229	25	386	23	12	0	0	0	0	0	291	0	0	60	0	86	0	0
1675	263	0	140	0	0	0	133	0	0	47	0	0	47	0	109	62	165	105	35	517	333	12	565	990	321	0	121	0	0	0	0	0	193	160	0	0	81	0	0	0
1676	0	0	277	0	0	0	0	0	0	0	0	0	0	0	171	86	705	12	116	340	623	0	121	263	0	23	121	0	0	0	0	12	81	0	0	60	0	74	12	0
1677	12	0	249	0	81	37	12	0	0	23	24	0	0	0	36	49	193	0	47	135	157	58	121	293	221	0	229	0	872	47	0	135	0	0	0	0	0	25	0	0
1678	0	0	489	0	12	25	0	0	0	0	36	0	0	0	258	219	93	81	47	0	0	12	229	263	140	0	12	0	302	0	47	340	435	0	0	0	0	62	215	0
1679	0	0	47	186	0	123	0	0	0	58	0	0	0	0	258	497	81	321	81	0	0	0	145	293	961	0	0	0	60	0	207	0	179	98	35	0	35	86	273	207
1680	0	0	165	171	0	443	0	0	12	0	0	12	0	47	435	234	470	0	116	12	0	47	171	111	451	47	565	0	350	81	35	0	23	219	0	0	0	86	97	116
1681	0	0	151	109	0	635	0	0	140	0	0	0	0	0	145	0	221	151	0	0	0	23	546	322	128	35	418	0	469	386	221	0	81	12	0	0	0	0	350	128
1682	0	0	386	12	140	340	0	0	47	0	0	0	0	0	384	74	337	151	35	0	0	70	229	497	277	58	215	12	507	179	179	0	0	0	0	0	0	123	273	207
1683	0	0	794	0	128	190	215	12	0	0	0	0	0	0	488	357	726	386	235	0	0	47	200	293	277	305	258	23	565	770	179	12	0	0	0	0	0	37	186	47
1684	0	0	435	0	0	249	258	12	0	0	258	0	0	0	565	443	507	165	235	0	0	47	72	111	435	305	287	23	333	47	0	0	81	0	0	0	0	175	60	305
1685	0	0	337	0	0	74	350	49	23	0	287	0	0	0	367	635	354	207	221	0	24	0	24	160	642	81	244	235	367	663	305	86	0	12	0	12	0	49	384	0
1686	0	0	684	0	0	25	732	49	403	151	121	0	0	0	452	204	386	726	193	0	0	0	109	62	35	207	258	23	0	207	545	25	0	0	0	0	35	86	258	23
1687	0	0	600	0	0	12	133	111	47	105	157	0	58	0	333	340	435	140	12	0	0	140	48	111	403	435	109	0	333	435	12	25	0	0	0	121	0	123	229	321
1688	0	0	58	0	93	62	418	111	47	12	435	0	47	0	273	374	277	93	0	49	0	305	12	74	81	600	258	0	12	81	179	0	0	0	0	0	35	234	85	526
1689	0	0	128	0	105	49	333	74	35	93	157	0	35	0	1343	0	386	140	0	123	0	23	60	0	70	1091	72	0	36	1119	321	12	321	0	12	0	0	249	273	684
1690	0	0	116	0	47	62	1191	175	23	621	215	0	23	0	48	322	354	47	0	25	0	105	145	49	140	726	645	0	0	961	470	0	0	0	0	0	0	249	72	451
1691	0	0	0	0	435	1071	435	160	23	582	36	0	0	0	72	263	23	291	0	12	0	0	0	12	0	70	435	0	0	663	128	37	0	0	0	0	35	308	109	263
1692	0	0	0	0	370	293	799	204	277	435	0	0	0	0	0	0	58	0	128	12	24	0	0	0	0	291	1249	70	72	489	105	0	0	0	0	0	58	249	145	263
1693	0	0	0	0	507	234	469	357	321	337	0	0	47	35	36	249	140	435	47	322	36	0	0	111	47	221	775	0	121	545	179	0	81	0	0	0	12	374	133	263
1694	0	0	35	0	165	98	710	204	81	370	0	25	0	0	72	517	193	1175	116	98	0	0	24	86	0	207	287	0	0	403	179	62	0	0	0	0	0	62	273	337
1695	0	0	0	171	105	746	754	746	235	403	0	0	179	0	109	234	507	263	70	0	526	23	0	62	0	165	0	0	0	93	507	135	0	0	0	0	0	135	12	179
1696	0	0	0	12	0	1154	1611	556	128	642	0	0	12	12	287	635	451	337	207	148	848	0	0	12	235	81	171	0	0	0	370	308	0	0	0	0	0	278	0	193
1697	0	0	0	452	0	2078	896	49	23	151	0	25	193	12	186	889	526	840	165	86	754	0	0	49	337	277	824	70	0	0	305	148	0	0	0	0	35	74	200	419
1698	0	0	0	1473	0	426	109	340	23	470	0	49	23	12	302	615	354	451	81	0	333	0	0	0	12	23	367	0	36	0	305	0	0	0	0	0	0	25	157	419
1699	0	0	0	824	0	1467	1051	219	563	165	0	0	35	23	171	0	193	451	0	12	229	0	157	0	0	93	350	47	0	0	207	0	0	0	23	0	0	12	273	403
1700	0	0	0	333	0	1305	367	37	600	386	157	263	140	0	186	478	81	621	70	25	0	12	0	0	0	305	133	277	0	0	70	12	0	0	0	0	0	293	72	35
1701	0	36	0	488	0	374	316	111	840	179	258	62	23	0	36	25	12	193	140	0	12	151	0	0	12	291	316	1012	12	0	470	25	0	0	0	0	128	190	12	93
1702	0	0	0	488	0	111	604	160	451	305	367	0	263	0	507	497	207	70	0	0	0	105	0	0	70	140	97	337	0	0	337	74	47	0	0	109	0	204	0	563
1703	0	0	0	186	0	49	145	1044	582	0	316	0	151	0	24	517	507	70	0	0	0	151	0	0	165	207	215	263	0	0	249	37	291	0	0	0	0	0	0	93
1704	0	0	58	0	0	0	171	249	263	70	688	0	12	0	36	204	507	0	35	0	0	0	0	0	470	81	121	582	0	0	863	123	0	0	0	0	0	0	0	12
1705	0	0	12	145	0	0	109	219	451	165	72	0	0	0	273	391	545	0	93	0	0	0	60	111	47	291	186	545	0	0	419	0	35	25	47	0	0	25	0	23
1706	0	0	0	273	0	0	546	37	151	128	333	12	179	0	109	635	817	23	0	123	0	0	0	0	0	207	273	386	0	0	116	62	12	219	0	12	0	49	0	0
1707	0	0	0	316	0	86	97	148	221	0	384	0	291	0	215	497	263	0	0	148	0	35	0	0	128	93	60	263	0	0	370	249	58	322	151	97	0	49	0	0
1708	0	0	0	36	0	37	350	263	221	0	645	460	221	354	85	746	470	12	0	37	0	70	12	25	58	403	48	140	0	0	263	62	116	443	321	244	0	148	0	0
1709	0	0	35	121	0	357	0	0	489	35	350	679	337	151	157	768	93	507	0	12	0	0	97	263	23	165	273	419	0	221	470	357	221	615	507	401	0	86	0	47
1710	0	0	47	48	0	25	60	391	354	0	435	204	263	70	526	374	221	249	0	0	0	23	85	322	0	93	85	545	48	337	47	596	105	409	600	244	0	74	0	179
1711	0	0	23	72	0	0	0	74	47	0	546	657	249	93	316	478	47	0	0	0	316	140	0	204	12	663	367	277	0	116	0	497	23	517	235	526	0	86	0	370
1712	0	0	0	36	0	0	85	219	263	12	507	576	207	507	133	815	221	0	47	123	12	0	0	62	0	1587	109	386	0	116	621	815	12	409	321	367	0	234	0	221
1713	0	0	0	0	0	0	401	460	526	23	384	537	207	0	604	374	277	0	23	37	12	207	157	25	0	2267	452	128	0	403	489	839	23	340	207	133	23	12	0	263
1714	0	0	0	0	0	0	244	0	0	93	186	374	403	179	12	62	403	0	47	768	36	105	133	0	235	277	645	403	0	140	179	160	0	219	386	171	0	74	0	179
1715	0	0	0	0	0	0	0	0	70	58	229	160	526	470	121	74	70	0	0	460	0	128	48	0	0	0	775	93	0	58	12	0	35	190	12	604	0	190	0	165
1716	0	0	0	0	0	0	0	0	0	0	452	308	621	386	186	724	435	0	151	537	186	563	0	49	354	12	732	58	0	193	165	25	23	37	93	1051	0	111	0	321
1717	0	0	0	0	0	0	24	12	81	277	186	374	582	207	229	160	621	0	23	175	48	451	60	0	93	23	85	249	0	507	193	249	23	340	12	121	0	0	0	305
1718	0	0	0	0	0	0	0	0	0	93	287	556	726	193	133	443	663	0	0	86	0	12	0	25	23	35	200	435	12	165	435	374	35	74	35	799	0	0	0	419
1719	0	0	0	0	0	25	0	62	193	0	145	219	663	0	72	0	435	0	0	409	36	235	0	12	165	0	0	337	0	489	507	175	305	340	386	133	0	0	0	435
1720	0	0	0	0	0	0	60	391	489	12	0	37	489	0	452	111	70	0	0	478	24	370	0	74	23	0	0	0	0	221	235	293	105	12	47	0	35	0	0	961
1721	0	85	0	0	0	0	0	556	563	12	0	12	249	0	0	815	0	0	0	49	0	116	0	49	140	0	0	235	0	105	193	86	93	263	58	1220	0	0	0	1091
1722	0	0	0	0	0	98	97	86	116	305	0	0	386	0	48	322	93	58	0	98	258	321	12	190	0	0	0	151	0	93	207	135	321	37	263	872	0	0	0	386
1723	0	0	128	0	0	12	24	12	770	794	0	0	277	93	0	0	863	0	47	25	645	93	0	49	116	0	0	207	0	0	1175	278	770	74	354	1311	23	0	0	263
1724	0	0	23	0	0	0	171	135	386	1064	0	0	249	151	0	0	419	235	23	25	258	563	0	0	58	0	0	193	60	354	705	0	58	478	221	645	0	0	0	207
1725	0	0	0	0	0	0	0	293	435	70	0	175	370	179	60	0	47	600	0	0	0	621	0	37	0	0	0	0	258	0	582	0	370	374	386	688	0	62	0	642
1726	0	0	0	0	0	0	645	0	987	0	0	0	128	370	0	49	12	0	0	657	121	58	0	0	0	794	171	23	401	0	600	0	151	340	370	754	0	0	0	179
1727	0	0	0	0	0	0	258	0	354	179	0	0	179	35	0	62	0	0	12	278	85	263	0	0	0	435	799	0	72	0	582	0	337	37	354	350	0	0	0	12
1728	0	0	0	0	0	0	367	0	47	910	0	0	12	386	0	0	0	0	207	864	0	321	0	0	12	507	688	35	97	0	277	0	370	556	419	333	0	0	0	305
1729	0	0	0	0	0	0	109	0	93	277	0	74	0	0	0	0	0	0	116	1369	0	435	0	0	0	277	1162	221	36	0	93	74	221	556	600	229	0	0	0	489
1730	0	0	0	0	0	0	0	0	0	47	333	0	0	58	36	0	0	0	23	478	215	207	0	0	12	235	133	642	0	0	12	25	582	340	370	171	0	0	0	23
1731	0	0	0	0	0	0	215	0	128	0	401	160	47	0	0	0	0	0	12	391	435	221	0	0	0	12	121	12	60	47	263	25	563	263	12	0	0	25	0	0
1732	0	0	0	0	0	0	0	0	0	0	229	204	0	35	0	0	0	12	263	391	200	93	12	0	0	116	24	47	604	179	489	123	165	175	93	121	0	12	0	0
1733	0	0	0	0	0	0	0	0	0	0	121	517	0	47	0	0	0	58	81	517	12	105	0	0	47	12	97	128	604	291	116	175	263	234	151	546	0	0	0	0
1734	0	0	0	0	0	0	24	0	151	0	0	556	0	12	24	0	0	263	0	497	0	58	0	0	58	58	0	140	302	263	151	74	403	537	128	350	0	0	0	58
1735	0	0	0	97	0	478	0	0	0	0	0	1017	23	12	0	0	0	0	12	308	0	23	0	0	93	12	145	93	244	116	451	409	526	74	70	24	0	0	0	193
1736	0	0	0	60	0	62	0	0	0	12	12	1214	249	23	0	0	0	0	151	0	0	23	0	0	35	0	0	0	186	817	321	596	507	62	0	0	0	49	0	794
1737	0	36	0	121	0	0	0	12	0	12	0	263	321	70	0	0	0	0	105	98	0	165	0	0	0	0	109	0	546	47	207	175	419	249	305	0	0	0	0	354
1738	0	0	47	0	0	0	0	0	207	0	24	0	403	600	0	0	23	0	526	278	0	105	0	0	0	0	0	0	97	47	165	160	291	293	354	0	0	0	0	887
1739	93	12	12	0	0	0	121	0	0	0	133	12	193	386	0	0	0	0	321	0	0	0	0	0	451	0	0	0	258	35	151	556	354	0	291	0	0	0	0	1233
1740	0	0	0	0	0	0	0	0	0	0	97	0	93	235	0	0	0	0	105	12	302	0	0	0	419	0	0	0	623	179	277	1369	600	0	370	0	0	0	36	1731
1741	12	0	0	0	0	0	0	0	221	105	24	0	140	81	0	0	0	0	116	0	997	0	0	0	526	0	0	0	36	386	58	1184	81	0	58	0	0	0	0	1587
1742	35	0	0	0	0	0	0	0	0	0	0	0	128	0	12	0	0	0	23	204	302	0	0	0	507	0	0	0	302	207	151	913	370	537	207	0	0	0	0	507
1743	0	0	0	0	0	0	0	0	0	0	0	0	0	0	258	37	116	12	58	374	186	0	0	0	370	0	0	0	469	770	337	204	116	0	235	0	0	0	0	12
1744	0	0	0	0	0	0	0	0	0	0	0	12	23	58	85	190	291	221	179	25	72	263	0	0	403	35	0	0	350	386	179	409	386	74	305	0	0	0	0	0
1745	0	0	0	0	0	0	0	0	0	0	0	0	221	0	109	12	0	151	35	0	121	58	0	0	179	0	0	12	469	770	354	322	582	249	165	0	0	0	0	0
1746	0	0	0	0	47	0	0	0	0	0	0	12	0	12	0	0	0	0	165	0	0	12	12	0	193	0	0	0	488	337	563	497	545	0	0	0	35	0	0	0
1747	0	0	0	0	0	0	60	0	0	0	0	0	0	0	36	0	0	0	221	0	0	0	0	0	0	0	0	0	469	105	507	839	354	657	249	0	128	190	157	179
1748	23	0	0	0	0	0	0	0	0	0	0	0	0	0	0	0	0	0	507	37	0	0	0	0	105	0	0	0	645	47	70	790	642	49	419	0	179	204	186	179
1749	370	0	0	0	0	0	36	0	0	0	0	0	0	0	0	0	0	0	0	0	0	35	0	0	35	35	0	12	0	235	621	340	249	0	235	0	128	322	36	794
1750	179	121	0	0	0	0	12	0	0	0	0	0	0	0	0	0	0	0	0	0	133	12	0	0	0	0	0	0	333	563	151	135	93	278	419	0	354	190	133	507
1751	47	0	0	0	35	0	0	0	0	0	0	0	0	0	12	0	0	0	0	0	0	0	0	0	0	0	0	0	60	179	105	460	386	160	0	0	116	135	384	1091
1752	165	0	0	0	0	0	0	0	0	0	0	0	0	0	0	0	0	0	0	0	0	0	0	0	58	0	0	0	133	277	277	443	263	308	23	0	105	293	97	726
1753	291	0	0	0	0	12	0	0	0	0	0	0	0	0	0	0	0	0	0	0	0	12	0	0	0	0	0	0	546	70	582	657	684	62	0	0	277	357	171	987
1754	0	0	0	0	0	0	0	0	0	0	0	0	0	0	0	0	0	0	0	0	0	354	0	123	0	0	0	0	215	140	370	391	705	374	0	0	337	537	435	863
1755	35	0	0	0	0	0	0	0	0	0	0	0	0	0	0	0	0	0	0	0	0	291	0	25	165	0	0	0	258	70	249	190	370	37	105	0	70	768	488	291
1756	116	0	0	0	0	0	0	0	0	0	12	0	12	47	0	0	0	12	0	0	0	105	0	0	179	0	0	0	186	321	305	12	563	123	179	0	47	702	507	419
1757	249	0	0	0	0	0	0	0	0	0	0	0	0	0	0	0	0	0	0	0	0	386	0	0	337	0	0	0	145	263	337	249	419	615	354	0	128	357	72	235
1758	305	0	0	0	35	0	0	0	0	0	0	0	0	0	0	0	0	0	58	0	0	235	0	0	179	0	0	0	133	116	291	86	684	98	263	0	221	409	401	419
1759	337	72	0	0	12	0	0	0	0	0	0	0	0	0	0	0	0	12	0	0	0	116	0	0	58	0	0	128	24	451	23	111	451	340	419	0	507	204	97	58
1760	151	24	0	0	0	0	0	0	0	0	36	0	0	0	0	0	0	0	0	0	0	207	0	0	12	0	0	0	0	116	0	556	684	219	337	0	337	37	273	93
1761	291	24	0	12	0	12	0	0	0	23	0	0	0	0	0	0	0	12	0	0	0	277	0	0	0	0	0	0	0	321	0	308	403	249	419	0	489	98	215	12
1762	0	0	0	36	0	340	0	0	0	0	0	0	0	0	0	0	0	0	0	0	0	305	0	0	305	0	0	0	0	263	0	204	386	74	526	0	291	409	273	0
1763	0	0	0	24	0	0	36	0	0	0	0	0	0	0	0	0	0	0	0	0	0	337	0	0	47	35	0	23	367	35	0	135	305	443	600	0	179	62	565	35
1764	0	0	0	0	0	0	72	0	0	0	0	0	0	0	0	0	0	0	0	0	0	0	0	0	0	35	0	370	258	70	0	249	663	0	684	0	435	322	469	70
1765	0	48	12	0	0	148	0	0	0	0	0	0	12	0	0	0	0	0	0	0	0	0	0	0	35	0	0	0	85	105	0	234	600	148	600	0	507	391	145	116
1766	0	48	0	0	0	0	72	25	0	0	0	0	0	0	0	0	0	0	0	0	0	23	0	12	354	0	0	35	0	35	0	148	663	249	179	0	817	234	244	151
1767	0	72	0	0	0	25	0	0	0	0	0	0	0	0	0	0	47	0	0	0	0	0	0	0	93	0	0	0	0	128	0	293	263	74	0	0	794	123	350	179
1768	0	12	0	0	0	0	0	0	0	0	0	0	0	0	0	0	0	0	0	0	0	0	0	0	235	23	0	0	0	70	0	86	451	374	151	0	249	111	316	451
1769	0	0	0	0	0	0	0	0	0	0	0	0	0	0	0	0	47	0	0	0	0	0	0	0	128	0	0	179	0	70	0	12	435	37	58	0	277	357	584	507
1770	0	0	0	0	0	0	12	12	0	93	0	0	0	12	0	0	0	0	0	0	0	0	0	0	354	0	0	81	0	35	0	0	489	278	337	0	249	460	384	58
1771	0	0	0	0	0	0	0	0	0	0	0	0	0	0	0	0	12	0	0	0	0	0	0	0	12	0	0	0	0	0	0	0	435	322	221	0	291	426	133	386
1772	0	171	0	0	0	0	36	0	0	0	0	0	0	0	0	12	0	0	0	0	0	0	0	0	58	0	0	0	0	0	0	49	794	190	642	0	305	497	0	705
1773	0	60	0	0	0	0	48	0	0	0	0	0	0	0	0	0	0	0	0	0	0	0	0	0	179	0	0	12	0	0	0	0	863	0	386	0	151	219	171	337
1774	0	0	0	0	0	0	48	0	0	35	0	0	0	0	0	0	0	0	0	0	0	0	0	0	0	0	0	0	0	0	0	12	563	0	207	0	489	160	72	277
1775	0	12	0	0	0	0	12	0	0	47	12	0	0	0	0	0	0	0	0	0	0	0	0	0	35	23	0	0	0	0	0	0	354	293	179	0	277	160	12	207
1776	0	97	12	0	70	0	24	0	35	58	48	0	0	23	0	0	47	0	0	0	0	0	0	0	193	0	0	0	0	0	0	0	0	497	263	0	140	37	287	386
1777	0	171	0	0	0	62	97	0	0	23	12	12	0	0	0	0	0	0	0	0	0	0	0	111	140	0	0	105	0	0	0	0	0	190	354	0	291	37	0	235
1778	0	48	0	0	0	37	0	0	0	0	0	0	0	0	0	0	0	0	0	0	0	0	0	37	0	0	36	0	0	0	0	0	370	204	277	0	35	111	0	794
1779	0	157	0	0	0	49	12	25	0	12	85	0	0	0	0	12	0	0	0	0	0	0	0	111	0	0	0	0	0	0	0	0	507	74	337	0	0	148	333	1119
1780	0	316	12	0	0	0	435	0	0	0	0	0	0	0	0	0	0	0	0	0	0	0	0	0	12	0	60	23	109	0	0	0	128	204	403	0	0	460	0	961
1781	0	435	0	0	0	74	333	0	0	0	12	0	0	0	0	0	0	0	0	0	0	0	0	0	0	0	12	0	0	0	0	0	563	391	600	0	0	62	12	621
1782	0	215	0	0	0	12	0	0	0	0	0	0	0	35	0	0	0	0	0	0	0	0	0	0	70	0	0	0	0	0	0	0	435	293	419	0	35	62	0	663
1783	0	36	0	0	0	25	72	12	0	23	0	0	0	0	0	0	0	0	0	0	0	0	0	0	70	0	0	0	0	0	0	0	621	374	193	0	0	123	0	116
1784	0	0	0	0	0	0	0	0	0	12	24	0	0	0	0	0	0	221	0	0	0	0	0	0	370	0	0	0	0	0	0	12	489	357	81	0	0	86	0	23
1785	0	0	0	0	0	0	0	0	0	0	0	0	0	0	0	0	0	58	0	0	0	0	12	0	58	0	0	0	0	0	0	0	165	0	35	0	0	12	0	0
1786	0	0	0	0	0	0	24	0	0	0	0	0	0	0	0	0	0	0	0	0	12	0	0	0	263	0	48	0	0	0	0	0	193	322	47	48	0	37	0	0
1787	0	0	0	0	70	12	0	12	0	0	0	0	0	0	0	0	0	0	0	0	0	12	0	37	545	0	0	93	0	0	0	0	451	135	128	48	0	0	0	0
1788	0	0	0	0	0	0	418	0	0	0	48	0	128	0	0	0	0	23	0	0	145	0	0	249	337	0	0	0	0	0	0	0	563	576	663	0	0	0	0	0
1789	0	0	47	0	0	135	401	0	0	0	0	0	165	0	0	0	0	0	93	12	0	35	0	49	12	0	0	0	0	0	0	0	451	175	235	0	0	0	0	0
1790	0	0	0	0	0	12	0	0	0	23	0	12	81	0	0	0	0	0	0	0	0	0	0	0	0	0	24	81	0	0	0	12	403	12	0	24	23	37	0	0
1791	0	0	12	0	0	12	0	0	0	0	0	0	105	0	0	0	0	0	0	0	0	0	0	0	0	0	0	0	0	0	0	0	863	190	0	85	0	0	0	0
1792	0	0	0	12	0	12	0	0	0	0	0	0	23	0	0	0	0	0	0	0	12	35	0	0	58	12	121	0	0	0	0	0	451	249	221	0	0	0	0	0
1793	0	0	12	36	0	293	0	25	0	221	12	12	0	70	0	0	23	93	0	0	145	140	0	0	0	0	0	0	0	0	0	12	263	175	35	0	0	0	0	0
1794	0	0	0	12	0	49	0	0	0	116	0	0	0	12	171	0	151	0	0	25	333	93	0	0	81	0	72	0	0	0	0	0	600	322	179	24	0	0	0	0
1795	0	0	0	12	0	0	36	0	0	0	60	0	0	0	36	0	12	12	0	0	244	81	0	25	0	0	0	0	0	0	0	0	726	0	386	109	0	0	0	0
1796	0	0	12	36	0	111	48	0	0	93	0	0	0	0	215	0	0	0	0	249	401	337	0	25	12	0	171	0	0	0	0	0	451	0	354	0	0	0	0	0
1797	0	0	0	36	0	175	12	0	0	12	0	322	0	0	0	0	0	0	12	74	24	193	12	111	0	35	109	35	0	0	0	0	23	0	221	0	81	0	0	0
1798	0	0	116	452	23	263	145	0	12	12	0	175	0	0	0	0	0	0	12	111	0	684	0	0	35	0	121	0	0	0	0	0	0	0	193	0	0	0	0	0
1799	0	0	47	85	0	160	12	0	0	116	0	12	0	0	12	0	0	0	47	160	0	794	186	460	12	81	60	0	0	0	0	0	0	37	337	0	0	0	0	0
1800	0	60	151	0	0	234	0	0	0	165	0	249	0	0	0	0	0	0	0	204	0	419	215	293	12	235	215	0	0	0	0	98	0	0	451	229	0	0	0	0
1801	35	0	291	109	0	160	0	0	0	0	0	25	0	0	0	0	0	0	489	160	0	370	97	123	0	140	12	0	0	0	0	123	0	0	23	0	0	0	0	0
1802	0	36	337	157	116	190	60	0	0	47	0	0	47	235	0	0	0	70	321	86	0	403	350	293	23	105	0	0	0	0	0	37	12	0	165	0	0	0	0	0
1803	0	24	582	215	35	49	60	0	0	0	12	0	0	105	0	0	0	12	337	25	0	489	200	86	0	58	0	0	0	0	0	74	179	0	0	0	0	0	0	0
1804	0	0	663	121	0	0	36	0	70	12	36	0	0	47	215	49	93	116	277	293	0	403	186	25	0	263	0	0	0	0	47	62	235	86	23	0	47	0	0	47
1805	0	0	489	133	0	0	97	0	0	47	0	98	0	116	186	517	403	81	207	135	60	0	72	86	0	507	452	35	0	47	0	74	35	98	354	12	47	0	0	0
1806	0	0	545	48	12	86	215	49	0	0	0	0	0	12	72	190	235	0	70	249	0	0	350	0	47	354	258	0	0	12	128	219	526	556	207	171	0	0	0	0
1807	0	0	563	24	47	204	48	0	47	0	0	0	0	58	171	426	179	23	0	263	121	0	401	123	58	621	229	0	0	235	128	62	249	357	863	273	0	0	0	0
1808	0	0	770	24	116	135	488	74	151	305	12	0	105	0	200	49	0	249	0	0	452	249	171	839	0	451	97	0	0	794	277	111	582	0	419	229	0	0	0	0
1809	0	0	770	12	277	443	824	111	263	1147	0	0	35	0	200	12	0	151	0	12	1162	600	48	596	0	58	12	0	36	642	545	190	370	190	337	0	35	0	0	0
1810	0	0	663	24	489	234	997	98	221	794	60	37	140	0	0	0	0	12	0	204	754	770	0	497	0	128	0	0	36	354	642	409	249	148	545	0	12	0	0	0
1811	0	0	70	1343	0	62	186	175	207	419	0	0	0	0	36	160	0	105	193	98	48	370	0	322	451	0	24	0	287	23	403	12	70	219	221	0	47	0	0	0
1812	0	0	0	688	337	278	452	460	642	321	0	0	0	0	157	49	0	0	70	0	848	337	0	98	116	0	0	0	215	642	221	391	642	0	0	0	0	0	0	0
1813	0	0	0	872	0	234	244	49	337	70	0	0	0	0	145	0	0	12	386	204	896	840	0	0	58	0	0	0	85	600	165	308	936	263	621	36	0	0	0	0
1814	0	0	0	287	0	1071	200	37	12	70	0	0	0	0	133	0	0	0	23	204	12	489	72	0	507	0	48	0	546	47	817	460	545	657	277	85	0	0	0	0
1815	0	0	0	0	23	556	526	234	370	116	0	0	0	0	229	0	0	0	58	98	0	435	0	37	305	0	507	0	12	179	263	657	582	391	354	12	0	0	0	0
1816	0	0	0	0	321	1044	401	25	58	23	0	426	0	0	229	0	0	0	207	98	0	105	0	98	386	0	688	0	24	470	305	190	563	340	235	85	0	0	0	0
1817	35	0	0	584	35	1401	333	74	151	277	48	86	12	12	0	0	0	0	235	123	0	0	0	49	545	105	848	0	36	116	621	497	291	615	12	36	70	0	0	0
1818	0	0	0	604	35	702	584	62	207	419	12	0	105	0	0	0	0	0	12	98	0	0	0	12	435	435	1507	0	36	12	23	478	403	293	249	0	0	0	0	0
1819	0	0	0	507	58	0	244	62	93	128	0	322	291	0	0	0	0	0	193	12	0	249	0	263	140	105	799	0	0	321	193	615	663	497	165	0	0	0	0	0
1820	0	0	0	488	12	0	244	111	354	526	109	679	193	35	0	74	0	0	207	0	85	263	0	86	58	35	799	0	24	93	221	443	663	374	321	0	0	0	0	0
1821	0	0	0	775	0	49	215	234	470	419	171	111	58	0	24	0	0	0	0	0	186	81	12	0	0	93	546	0	121	0	116	556	545	679	337	0	12	0	0	0
1822	0	0	0	302	0	278	350	702	705	58	157	409	81	35	60	0	116	93	0	0	0	0	12	12	47	140	302	0	12	105	12	1369	563	537	337	0	0	0	0	0
1823	0	0	0	367	0	322	754	357	12	23	384	478	235	23	0	0	0	0	249	74	0	1012	0	0	47	23	24	0	0	47	0	0	470	175	582	0	0	0	0	0
1824	0	0	0	109	0	657	384	0	35	70	121	576	193	81	0	0	0	0	0	62	0	563	0	25	840	105	85	0	171	354	0	768	221	0	70	0	0	0	0	0
1825	0	0	0	133	0	219	186	148	70	354	258	135	151	193	24	0	0	0	70	249	0	305	0	249	321	0	775	0	200	419	151	322	263	0	0	0	0	0	60	0
1826	0	0	0	244	0	190	0	0	23	0	775	322	207	81	60	0	0	0	105	0	0	0	48	443	221	81	1311	0	333	354	105	263	105	37	12	0	0	0	36	0
1827	0	0	0	0	0	340	258	12	58	0	384	443	263	370	401	0	0	0	140	0	0	0	186	234	489	23	469	0	157	582	277	1098	291	0	0	0	0	0	0	0
1828	0	0	0	0	0	478	350	148	193	0	469	478	165	1119	645	0	0	0	386	0	0	249	133	135	621	58	171	0	244	128	207	1642	321	0	0	0	0	135	0	58
1829	0	0	12	0	0	123	244	25	116	0	85	497	116	12	1024	25	81	12	128	0	0	93	0	37	128	179	171	70	273	23	151	962	291	0	23	0	35	98	0	151
1830	0	0	0	0	0	460	848	111	35	0	157	374	403	23	109	0	151	151	93	148	667	221	24	190	663	93	12	705	302	221	470	460	419	0	116	0	0	0	0	151
1831	12	0	0	0	47	615	0	204	165	93	12	1910	23	70	133	98	151	116	81	190	384	249	24	123	386	221	0	249	824	23	291	160	151	0	165	0	0	0	0	0
1832	0	0	58	72	12	234	333	160	0	47	367	702	47	0	171	263	277	354	0	409	109	507	0	160	249	165	0	910	24	321	321	175	0	0	0	0	0	0	0	0
1833	0	0	0	0	140	278	287	0	70	419	565	702	235	81	60	86	207	179	0	278	24	621	24	0	47	23	0	642	526	207	128	249	0	0	0	0	12	0	0	0
1834	0	0	0	200	0	135	302	204	249	642	526	278	817	179	186	0	179	93	0	263	36	403	0	135	0	291	0	386	36	910	165	175	0	0	0	0	0	0	0	0
1835	0	0	0	60	0	596	244	278	58	1012	584	160	435	1147	0	0	116	0	0	123	12	151	0	0	0	165	72	0	229	305	193	160	0	0	0	0	0	0	0	12
1836	0	0	70	0	0	443	0	25	128	526	258	234	600	705	0	0	0	12	0	175	85	116	0	49	0	47	229	12	367	321	47	111	0	0	0	0	23	0	0	58
1837	0	0	151	0	0	576	0	0	165	726	401	74	207	1354	0	0	291	0	23	62	0	47	0	0	12	70	0	12	258	35	0	0	0	98	0	0	0	0	0	0
1838	0	0	305	133	0	635	0	0	193	489	401	278	489	23	36	148	386	0	140	204	0	140	0	0	0	249	97	0	145	70	35	0	0	0	0	0	0	0	0	0
1839	0	0	105	24	0	86	0	37	193	451	121	0	0	12	24	160	642	0	207	0	229	684	0	0	0	12	200	0	258	305	0	0	0	12	0	0	0	25	0	0
1840	0	0	0	0	0	0	60	12	70	451	0	74	179	58	24	111	507	0	337	0	200	526	0	0	0	642	72	0	12	151	0	0	0	0	35	0	0	74	0	0
1841	0	0	0	0	0	0	0	0	105	0	0	0	165	47	145	175	451	489	0	37	0	0	0	0	0	1064	36	0	186	305	0	0	0	0	0	0	0	0	0	0
1842	0	0	0	0	0	0	12	0	12	151	350	0	684	0	0	0	23	435	0	148	333	0	0	0	0	1387	229	12	229	235	0	0	12	0	0	0	0	0	0	12
1843	0	0	0	0	0	0	0	0	337	23	435	0	726	58	0	190	116	1354	0	234	109	0	0	0	0	936	526	70	0	12	0	98	0	0	0	0	0	0	0	0
1844	12	0	0	0	0	0	0	0	435	419	316	0	545	0	0	0	12	936	193	443	775	470	0	0	0	1264	710	12	0	0	0	0	81	0	0	0	12	0	0	0
1845	0	0	12	0	0	49	72	0	305	600	710	0	489	23	0	160	165	435	526	111	316	489	0	0	0	58	1133	0	0	0	0	0	151	0	0	0	0	0	0	0
1846	0	0	70	0	0	0	215	0	354	470	667	0	337	0	0	98	116	93	0	160	688	470	0	0	0	47	667	0	0	0	0	0	0	0	0	0	0	0	0	0
1847	0	0	81	0	0	25	0	0	193	470	754	0	0	0	0	62	0	0	140	340	258	321	0	0	0	12	171	451	12	0	0	0	0	0	0	0	81	0	0	0
1848	12	0	0	0	0	160	0	0	70	35	488	0	0	0	0	74	0	0	337	190	754	207	0	0	81	93	72	642	0	0	0	0	0	0	81	0	23	0	0	0
1849	47	0	0	0	0	0	0	0	12	81	48	0	47	0	0	175	0	0	165	293	200	305	0	0	0	70	244	58	24	0	0	0	0	0	0	0	0	0	0	0
1850	0	0	0	0	0	0	0	25	305	93	24	12	23	277	0	1570	0	0	12	0	171	165	0	0	0	165	60	35	0	0	0	0	0	0	23	12	0	0	0	0
1851	81	0	0	0	0	0	0	49	128	0	24	0	0	81	273	746	0	193	116	0	171	70	0	0	0	337	12	0	0	0	0	0	0	0	0	0	0	0	0	0
1852	81	0	0	0	0	0	0	0	337	81	171	0	0	207	186	374	0	305	165	0	12	140	72	0	0	116	97	0	0	0	0	0	0	190	0	0	0	0	0	151
1853	23	0	0	0	0	0	12	0	81	936	0	0	0	93	171	0	0	235	207	0	0	0	0	0	0	0	85	35	0	0	0	0	0	0	0	0	0	0	0	0
1854	116	0	0	12	0	0	133	0	35	47	0	0	0	0	215	12	0	0	0	0	0	0	0	0	0	0	12	0	0	0	0	0	47	0	0	0	151	0	0	0
1855	70	0	0	0	0	0	157	25	0	0	0	0	35	193	0	62	0	70	0	0	0	0	24	0	0	0	0	0	0	0	0	0	12	0	0	0	35	0	0	35
1856	70	0	0	0	0	0	302	25	0	93	0	0	47	81	0	123	0	0	0	0	0	0	0	0	0	0	0	0	0	0	0	0	0	0	0	0	0	0	0	207
1857	0	0	0	0	0	0	60	12	12	0	0	0	207	545	0	25	0	70	105	0	0	0	0	0	0	0	0	0	0	0	0	0	0	249	47	0	0	0	0	263
1858	0	0	0	0	0	0	24	0	0	81	0	0	58	81	0	0	35	81	0	0	0	0	0	0	23	0	0	0	0	0	0	0	0	0	23	0	0	0	24	193
1859	0	0	0	0	0	0	97	0	93	0	0	0	35	0	0	0	151	0	23	0	0	0	0	0	0	0	0	0	0	0	0	0	0	0	12	0	70	0	0	337
1860	0	0	0	0	0	37	0	0	0	23	0	0	0	0	0	0	0	70	23	0	0	0	0	0	0	0	0	0	0	0	0	0	0	0	58	24	0	0	0	305
1861	0	0	12	0	0	0	12	0	23	0	0	0	12	0	0	0	47	165	12	0	0	0	0	0	0	0	0	0	0	0	0	0	0	0	0	0	0	0	0	277
1862	249	0	35	0	0	74	0	0	0	35	0	0	0	0	0	263	0	0	0	0	0	0	0	0	0	23	85	81	0	0	0	0	0	0	0	0	0	111	287	263
1863	235	72	0	0	0	0	200	0	0	0	0	0	0	0	0	111	0	0	0	0	0	0	0	0	23	0	0	0	0	0	0	0	0	0	0	0	0	0	121	116
1864	47	258	0	0	0	0	0	0	0	0	0	0	70	0	12	357	0	0	0	0	0	0	97	12	0	0	0	0	0	0	0	0	12	0	0	0	0	0	109	207
1865	81	60	0	0	0	0	0	0	0	0	0	0	193	0	0	219	0	0	0	0	0	0	0	0	0	0	0	0	0	0	0	0	0	0	12	12	0	0	215	291
1866	23	0	0	0	0	0	0	0	0	0	0	0	221	0	0	596	0	0	0	0	0	0	0	0	0	0	0	0	0	0	0	0	0	0	0	0	0	0	0	12
1867	12	0	0	0	0	0	0	12	0	47	0	0	35	0	0	517	0	0	0	0	0	0	0	0	23	0	0	0	12	0	0	0	0	0	0	0	0	0	0	0
1868	221	0	0	0	0	0	0	0	0	12	0	0	0	0	0	374	12	0	0	0	0	0	0	0	47	0	0	0	0	0	0	0	0	0	0	0	0	0	0	0
1869	0	0	12	0	0	0	0	0	0	23	0	0	0	0	12	204	105	0	0	0	0	0	0	0	0	0	0	0	0	0	0	0	0	0	0	0	0	0	0	0
1870	128	0	23	0	0	0	0	0	0	0	0	0	0	0	367	0	0	663	0	0	0	0	0	0	12	0	0	0	0	0	0	0	0	0	0	24	0	0	72	0
1871	35	0	0	0	0	0	0	0	0	0	0	0	0	0	186	0	0	0	0	0	0	0	0	0	0	0	0	0	0	47	12	409	0	0	0	24	0	0	0	0
1872	81	0	0	12	0	0	12	0	0	0	0	0	0	0	0	0	0	0	0	0	0	0	0	0	0	0	0	0	0	0	81	340	0	0	0	0	0	0	0	0
1873	0	0	0	36	0	0	0	0	0	0	0	0	0	0	0	0	0	0	0	0	0	12	0	12	105	0	0	0	0	0	0	12	0	0	0	0	0	0	0	0
1874	249	0	0	0	0	0	0	0	0	0	0	0	0	0	0	0	0	0	0	0	0	0	0	0	0	0	0	0	0	0	0	0	0	0	0	48	0	0	0	0
1875	221	0	0	0	0	0	0	0	0	0	0	0	0	0	0	263	0	0	0	0	0	0	0	37	0	0	0	0	0	12	0	0	0	0	0	36	0	0	0	0
1876	35	0	0	0	0	0	0	0	0	0	0	0	12	0	0	0	0	0	0	0	0	0	0	0	0	0	0	0	0	0	0	0	0	0	0	85	0	0	0	23
1877	305	0	0	0	0	0	0	0	0	0	0	0	0	0	0	12	23	0	0	0	0	0	24	0	47	0	287	0	0	0	0	0	0	0	0	36	0	0	0	35
1878	116	0	0	0	0	0	0	0	0	0	0	0	0	0	0	357	58	0	35	0	0	23	0	0	0	0	109	35	12	0	0	0	23	0	0	0	0	0	0	0
1879	70	0	0	0	0	0	0	0	0	0	0	0	0	0	0	768	0	0	0	0	0	0	0	0	0	0	0	0	0	0	0	148	0	25	23	36	0	0	0	0
1880	887	0	0	0	0	0	0	0	0	0	0	0	0	0	0	293	23	0	0	0	0	0	0	0	0	0	0	0	0	0	0	190	0	0	12	0	0	0	0	0
1881	961	12	0	0	0	0	12	0	0	0	0	0	0	0	0	0	0	0	0	0	0	0	0	0	0	0	0	0	0	0	0	0	0	0	0	24	0	0	0	0
1882	0	0	0	0	0	0	0	0	0	0	0	0	0	0	0	0	0	0	0	0	0	0	0	0	0	23	0	0	0	0	0	322	0	0	0	0	0	0	0	0
1883	35	0	0	0	0	0	0	0	0	0	0	0	0	0	0	37	0	0	0	0	97	0	0	0	0	151	60	0	0	0	0	0	0	0	0	36	0	0	0	0
1884	23	0	0	0	0	12	0	0	0	0	0	0	0	0	0	357	0	0	0	135	258	0	0	0	0	193	85	0	0	0	0	0	0	0	0	0	0	0	0	0
1885	0	0	0	0	0	0	0	0	0	0	0	0	0	0	316	249	151	0	0	37	0	0	0	0	0	93	97	23	0	0	0	0	0	0	0	109	0	0	12	0
1886	0	0	0	0	0	0	258	0	0	0	0	0	0	0	157	49	0	93	0	37	0	23	0	111	0	0	157	0	0	0	12	0	0	0	70	121	0	0	36	0
1887	0	0	0	72	35	123	507	0	0	0	0	0	0	0	273	148	0	35	0	0	0	0	0	0	0	0	85	0	0	0	58	74	0	0	0	24	0	0	12	0
1888	0	0	0	0	0	111	350	0	0	58	0	0	0	0	97	204	0	81	0	37	0	0	0	0	321	35	0	12	0	0	0	25	0	0	0	0	0	0	0	0
1889	0	0	23	0	0	0	48	0	0	93	0	0	12	0	244	478	0	0	0	62	0	23	0	0	58	0	0	0	0	0	35	74	0	0	0	0	0	0	0	0
1890	0	60	0	0	0	74	401	0	0	179	0	0	0	0	258	263	0	0	0	12	0	12	0	0	58	0	0	0	0	0	0	0	0	0	0	133	0	0	0	0
1891	12	12	0	0	0	0	229	0	0	165	0	0	0	0	350	111	0	0	0	0	0	116	0	135	179	0	0	93	0	0	93	148	0	0	0	0	0	0	0	0
1892	0	287	0	0	0	12	97	25	0	179	171	12	0	0	60	219	0	0	0	0	0	23	0	0	0	0	85	0	0	0	0	0	0	0	0	0	0	0	12	0
1893	0	0	0	36	0	0	526	0	0	0	488	98	58	0	0	1071	0	0	451	0	36	526	0	0	0	0	0	0	0	0	0	12	0	0	0	0	0	0	0	0
1894	0	0	0	0	0	0	85	0	0	0	85	12	35	0	0	679	0	0	0	0	0	663	0	0	12	0	0	0	0	0	0	0	0	0	0	0	0	0	0	0
1895	0	24	0	0	0	0	48	0	0	321	0	0	12	0	0	537	23	0	0	0	0	621	0	0	0	0	0	0	0	0	0	0	0	0	0	24	0	0	0	0
1896	12	0	0	0	0	0	0	0	0	165	0	74	0	0	0	12	0	0	0	0	0	621	0	0	105	0	0	0	0	0	0	0	0	0	0	72	0	0	0	0
1897	0	24	0	0	0	0	97	0	0	58	0	0	0	0	0	12	0	0	0	0	121	910	0	0	0	0	0	0	0	0	0	0	0	0	0	0	0	0	24	0
1898	0	0	0	0	0	62	469	0	0	0	0	12	0	0	12	0	0	0	0	0	171	747	0	0	0	0	0	12	0	0	0	0	0	0	0	0	0	0	60	0
1899	0	12	0	0	105	0	60	0	0	35	0	0	0	0	0	0	0	0	12	0	0	726	0	0	0	0	60	165	0	0	0	0	419	391	47	0	0	0	0	0
1900	0	0	0	0	47	0	452	0	0	12	0	0	0	0	0	0	0	0	0	0	0	1175	0	0	0	0	0	12	0	0	0	0	321	556	489	24	0	0	0	0
1901	0	0	0	0	0	0	273	0	0	0	0	0	0	0	12	0	0	0	35	12	0	1038	0	0	0	0	0	0	0	0	0	0	12	25	128	36	0	0	0	0
1902	0	229	0	12	0	0	367	12	0	35	0	0	0	0	12	0	47	58	0	25	0	987	0	0	0	0	0	0	97	0	165	0	0	37	0	24	0	0	0	0
1903	0	171	12	0	0	37	109	86	0	0	0	0	0	58	0	0	0	47	0	0	0	1203	0	0	23	23	24	0	0	0	0	0	0	0	0	0	0	0	0	0
1904	0	384	23	133	0	111	0	12	0	128	0	0	0	0	0	0	0	0	0	0	0	1622	0	0	0	0	0	0	0	0	0	0	0	0	0	0	0	0	0	0
1905	0	623	0	24	0	0	0	0	0	0	12	0	0	0	0	0	0	0	0	0	0	1552	0	0	47	0	0	0	0	0	0	0	0	0	0	12	0	0	0	70
1906	0	384	0	0	0	12	302	25	0	0	24	0	0	70	0	0	0	0	12	0	0	1622	36	49	12	0	0	0	0	0	0	0	0	249	0	0	0	0	12	47
1907	0	452	0	0	128	0	258	74	0	0	24	0	0	0	0	12	0	0	0	0	121	1769	12	123	0	0	0	386	0	0	12	25	0	0	0	0	0	0	0	23
1908	0	60	0	0	12	0	287	148	0	0	0	0	0	0	12	0	47	23	0	0	97	1657	36	98	0	0	0	0	0	0	0	0	0	25	0	0	0	0	0	0
1909	0	109	0	0	12	37	186	160	0	0	0	0	0	0	333	0	58	12	0	0	0	1420	0	0	0	0	0	0	0	0	0	0	0	0	0	0	0	0	0	0
1910	0	200	0	0	0	74	36	357	0	12	0	0	0	0	36	0	23	0	165	0	0	1091	0	0	0	0	0	12	0	0	0	0	0	0	23	0	0	0	0	0
1911	23	0	0	36	0	37	623	219	0	70	12	0	0	0	24	0	0	0	0	0	12	987	12	12	23	0	0	0	0	0	23	12	0	0	0	0	0	0	0	0
1912	0	0	0	0	0	123	623	160	23	128	0	0	0	0	36	37	0	0	0	0	0	961	121	74	70	0	273	0	0	81	0	0	0	0	0	0	0	0	12	0
1913	12	0	35	0	0	0	944	175	0	23	0	0	0	0	0	175	0	0	0	0	0	961	85	62	0	0	0	0	0	12	58	0	0	0	0	0	0	0	0	0
1914	0	0	0	0	0	0	1473	204	128	12	0	0	0	12	12	12	0	0	23	62	121	1012	367	576	470	0	0	0	0	0	0	49	0	0	0	0	0	0	0	0
1915	0	200	0	0	0	0	0	160	35	93	0	0	0	0	0	0	23	0	23	49	97	419	452	657	221	0	24	0	0	0	0	25	0	0	0	0	0	0	0	12
1916	0	133	0	0	0	0	97	615	116	165	0	86	0	0	0	0	0	0	235	123	920	1517	401	123	35	23	97	0	0	165	0	37	0	0	0	0	0	0	0	0
1917	0	244	0	0	0	25	258	517	35	93	0	0	0	0	12	0	165	0	81	391	732	1769	316	234	58	12	109	93	0	221	0	190	0	0	0	12	0	0	0	0
1918	0	133	207	0	23	175	287	746	81	70	0	12	0	0	109	0	47	0	1203	443	848	1517	109	596	116	105	48	0	0	58	0	497	435	0	105	12	0	0	0	0
1919	0	435	70	0	0	0	244	123	221	179	0	0	0	23	109	0	58	0	1038	537	384	1694	171	357	337	93	109	193	0	35	0	74	0	0	0	12	0	0	12	0
1920	0	316	105	24	0	37	24	123	23	621	24	0	0	12	121	293	128	0	863	204	121	1264	24	443	0	116	171	12	0	58	0	0	0	0	0	0	0	0	0	0
1921	0	401	235	12	0	98	186	98	23	151	85	0	35	105	145	278	58	0	863	249	215	1203	0	204	961	116	157	0	0	179	35	497	12	0	0	60	0	0	0	0
1922	0	215	600	710	0	839	145	74	12	291	85	0	0	0	215	426	582	0	582	517	333	1233	0	25	116	221	12	35	85	165	0	0	23	0	0	12	0	0	0	0
1923	0	109	621	244	0	426	60	74	70	179	121	0	0	0	109	517	165	35	0	190	109	726	0	25	545	151	36	0	0	128	0	0	0	0	0	36	0	0	0	0
1924	0	157	249	60	23	322	469	160	12	249	36	0	0	0	60	0	47	35	277	219	287	1012	401	190	249	151	171	81	85	526	70	0	0	0	0	24	0	0	0	0
1925	0	0	419	121	105	478	0	263	12	58	109	0	35	70	60	0	12	12	684	357	565	1064	72	556	193	235	507	165	333	1203	263	98	0	0	0	12	0	0	0	0
1926	0	0	291	302	116	190	36	25	221	105	171	0	0	0	0	0	105	0	563	556	244	726	200	293	235	116	546	58	333	526	545	497	0	0	0	0	0	0	0	0
1927	0	0	81	85	0	1337	0	0	116	249	0	0	0	0	121	0	0	0	470	148	401	663	60	219	23	451	48	47	526	179	93	175	47	0	0	36	23	111	0	0
1928	12	0	193	60	0	111	0	135	12	684	0	0	0	58	0	0	0	12	526	219	488	179	109	293	0	419	97	0	435	470	47	74	0	0	0	24	23	111	0	0
1929	0	0	291	0	0	460	0	219	0	140	0	0	0	0	72	0	35	81	705	148	244	47	258	478	337	291	145	12	200	1203	58	135	0	25	0	0	35	98	0	93
1930	0	0	435	60	23	263	24	135	0	12	0	0	35	0	0	0	0	0	193	160	469	12	97	234	321	93	48	151	302	291	600	308	193	0	0	0	0	148	0	140
1931	0	0	386	24	35	234	0	0	0	23	0	49	0	0	488	0	58	0	386	123	971	140	133	86	726	0	0	47	12	435	354	938	151	12	0	0	207	219	0	470
1932	0	0	419	0	12	111	333	0	0	0	24	0	23	0	896	234	193	165	277	148	333	58	121	123	165	582	0	0	215	321	105	839	47	0	0	24	140	460	48	249
1933	0	0	526	24	116	62	0	0	0	0	0	0	47	0	732	160	337	887	207	219	604	0	133	62	207	1064	316	35	273	23	370	409	291	0	0	0	140	478	0	563
1934	0	0	58	0	545	308	0	190	93	0	0	0	81	0	546	497	726	887	47	135	287	47	24	0	47	961	872	58	384	140	70	724	70	0	403	72	419	340	0	151
1935	0	0	0	24	12	478	0	111	0	12	12	0	277	0	435	340	817	684	600	37	186	0	60	0	35	910	1280	747	0	70	489	1125	249	0	165	24	116	278	0	489
1936	0	0	0	72	207	596	24	0	0	0	229	12	47	47	367	357	887	165	151	234	667	23	109	0	47	93	384	936	200	151	277	1184	193	0	277	24	23	49	0	277
1937	0	0	35	12	128	815	0	25	12	0	244	249	93	165	229	478	747	93	321	596	824	128	171	0	12	386	667	151	36	70	321	340	193	0	140	60	70	62	0	179
1938	0	0	0	48	291	175	24	0	0	35	384	0	370	35	85	615	817	151	863	1154	1104	794	12	0	321	165	688	151	273	582	321	517	93	0	128	0	58	37	0	419
1939	0	0	23	72	0	1214	0	263	354	47	350	219	0	105	258	556	600	840	1038	443	258	770	350	0	0	451	435	70	401	961	179	86	116	0	0	0	35	190	0	305
1940	0	0	291	171	0	938	488	0	0	93	287	98	81	35	401	190	817	207	863	86	367	726	109	0	105	600	109	489	186	93	235	160	165	0	179	0	128	25	85	47
1941	0	0	116	526	0	263	316	913	0	165	157	0	81	105	333	409	600	23	1038	86	667	235	72	0	337	193	1077	263	401	386	116	249	70	0	23	36	70	37	273	58
1942	0	0	0	215	12	0	109	25	0	12	36	576	207	12	316	657	600	23	663	86	48	545	0	0	0	58	667	81	109	451	140	596	0	0	0	0	305	25	72	70
1943	0	0	23	302	93	12	1133	322	0	470	229	357	58	23	287	263	910	70	526	234	645	600	0	0	93	140	565	705	48	435	58	62	35	0	151	36	23	135	215	151
1944	0	0	105	667	0	409	1220	49	0	1203	200	443	263	12	273	308	489	70	249	148	121	770	0	0	193	354	186	770	133	291	35	111	0	0	116	0	0	0	229	58
1945	0	0	35	36	0	49	109	0	0	235	12	635	193	12	36	635	705	151	621	478	186	386	0	0	70	451	316	936	171	58	81	86	0	0	23	0	12	0	72	70
1946	0	0	337	60	58	25	48	0	0	179	48	148	12	0	367	657	321	105	354	160	469	419	0	0	489	235	645	489	229	179	321	148	0	0	47	0	0	25	133	0
1947	0	0	12	145	263	635	0	0	0	105	171	219	12	12	121	293	642	151	116	478	287	263	0	0	563	291	258	291	710	305	23	357	277	0	0	0	81	0	145	81
1948	0	0	0	121	81	724	0	25	0	47	0	308	0	0	133	123	621	207	128	322	0	419	0	0	179	337	109	1147	171	105	47	249	0	0	0	12	370	111	0	370
1949	0	0	105	244	128	615	0	0	0	12	0	135	35	0	145	815	165	249	105	190	72	263	0	0	221	207	229	470	367	207	81	12	0	86	0	0	179	111	258	249
1950	0	0	116	350	12	148	0	0	58	193	0	679	291	0	121	460	887	435	291	234	0	235	0	0	165	249	507	1064	109	470	0	0	23	190	116	0	179	12	36	249
1951	0	0	526	200	47	0	0	0	0	12	0	443	116	47	186	657	910	403	0	160	0	128	0	0	370	70	452	470	775	470	386	234	354	426	337	0	321	0	0	165
1952	0	0	105	1024	663	175	0	0	0	70	0	322	151	0	121	746	987	370	0	0	36	321	0	0	489	179	316	1324	469	354	403	263	337	537	128	0	403	0	121	337
1953	0	0	70	1280	435	74	0	0	0	47	0	98	151	0	171	443	817	140	0	0	273	93	36	62	451	93	418	386	418	277	151	135	151	175	207	0	526	0	72	263
1954	0	0	193	121	23	702	0	0	0	58	12	517	35	12	200	746	507	0	0	0	0	0	0	0	221	291	316	910	584	370	305	74	58	596	354	0	354	0	157	419
1955	0	0	207	1051	12	1369	0	37	0	81	0	175	747	0	121	443	249	0	0	0	0	0	133	0	249	470	350	621	333	419	58	204	263	86	140	0	249	0	186	12
1956	35	0	0	157	47	374	0	0	0	58	133	340	386	47	0	409	263	81	0	0	0	0	157	308	47	987	367	419	200	642	0	12	221	0	12	0	207	0	244	386
1957	35	0	0	85	12	123	0	0	47	23	157	615	179	47	0	357	179	0	0	0	0	0	60	123	47	817	287	337	157	179	0	478	221	374	403	36	70	12	157	70
1958	0	0	0	85	0	74	0	0	0	0	157	293	305	321	0	25	105	105	0	0	0	0	48	0	0	910	584	936	48	93	0	340	35	123	582	215	0	0	109	489
1959	0	0	0	0	0	0	0	0	12	0	215	219	151	105	0	25	370	70	0	0	0	0	186	0	0	370	367	337	0	140	0	25	291	409	582	215	12	0	0	116
1960	0	0	0	0	0	0	0	0	12	0	12	278	0	58	72	0	526	23	47	0	24	0	24	0	0	526	287	470	24	386	0	37	545	0	305	0	179	74	12	321
1961	0	0	0	0	0	0	0	0	0	179	157	374	0	0	36	0	337	0	0	0	109	70	0	0	0	507	848	545	85	987	0	148	221	234	151	0	291	12	0	403
1962	0	0	0	0	0	12	0	0	0	0	0	12	0	35	36	0	419	0	35	0	36	165	0	0	0	151	367	81	0	165	0	12	249	12	12	0	105	0	0	0
1963	0	0	0	0	0	0	0	12	0	12	12	0	0	35	12	0	291	0	23	74	258	165	0	0	0	151	109	70	0	0	0	0	0	322	386	109	0	0	0	12
1964	0	0	0	0	81	0	0	0	0	0	0	478	0	0	36	0	207	0	0	148	145	105	0	0	0	93	133	93	0	0	12	0	747	62	470	48	35	0	0	0
1965	0	0	0	0	0	12	0	0	12	12	0	374	0	403	0	0	403	0	0	135	97	47	0	0	0	221	215	105	0	0	0	0	305	391	403	12	23	37	0	0
1966	0	12	0	0	0	25	258	0	0	435	0	0	0	0	24	0	305	0	0	86	565	151	0	12	0	386	469	403	0	0	0	0	563	374	370	60	263	0	0	93
1967	0	0	0	0	0	0	85	0	0	507	0	204	0	81	0	0	23	0	0	148	367	321	0	0	0	386	121	70	0	12	0	62	470	478	277	12	435	0	0	277
1968	0	0	0	0	116	0	200	0	35	47	24	426	0	277	0	62	470	0	0	556	350	386	0	0	0	207	258	582	0	0	0	0	582	204	1517	48	642	175	0	507
1969	0	0	0	0	23	0	215	0	105	105	0	111	0	386	0	249	277	0	0	322	0	563	0	0	0	370	435	435	0	0	0	0	419	409	386	72	642	249	0	207
1970	0	0	0	0	0	0	12	0	0	105	72	478	140	291	0	37	489	0	0	175	0	910	24	0	0	128	435	507	0	0	0	0	370	111	684	133	435	0	0	93
1971	35	36	0	0	0	0	258	0	0	0	799	635	105	863	0	204	0	0	81	12	0	863	0	0	23	23	384	370	0	0	0	25	507	249	435	157	337	12	24	386
1972	0	273	0	0	0	0	60	25	0	0	469	596	419	403	0	0	0	0	35	0	0	507	0	0	0	0	121	321	0	0	0	0	386	657	435	60	193	12	85	291
1973	0	0	0	0	0	0	109	0	0	0	848	517	507	1038	0	0	0	0	0	0	0	263	0	86	35	23	0	663	12	0	0	0	770	478	354	48	105	0	0	179
1974	0	145	0	0	0	0	0	0	47	0	401	263	887	747	0	0	0	0	0	0	72	165	0	0	93	58	0	354	0	0	0	0	600	204	305	258	0	0	0	23
1975	0	0	0	0	0	0	0	0	0	0	920	0	684	249	0	0	0	0	12	0	0	0	0	0	0	81	0	370	0	0	0	0	961	308	0	48	337	0	0	0
1976	128	0	0	24	0	0	0	0	0	0	72	702	684	128	0	0	0	12	23	0	0	23	0	0	0	12	0	12	0	0	0	62	337	175	23	0	35	0	0	0
1977	58	0	0	12	0	0	0	0	0	0	12	293	684	386	0	0	0	23	128	0	0	12	0	0	0	93	0	23	0	0	0	25	403	249	93	109	23	0	0	0
1978	0	0	0	0	0	0	0	0	0	0	316	278	507	600	0	0	23	0	0	0	0	0	0	0	0	128	0	235	0	0	0	12	193	340	151	121	0	0	0	0
1979	0	157	0	12	0	0	48	0	0	0	24	322	249	263	0	0	0	0	0	0	0	0	0	0	0	35	0	0	0	0	0	0	221	190	12	145	0	0	0	0
1980	0	316	0	0	0	0	0	0	0	0	109	0	0	386	0	0	0	12	0	0	0	0	0	0	0	12	0	0	0	0	0	0	291	0	249	186	0	0	0	0
1981	81	145	0	0	0	37	109	0	12	0	85	374	70	663	0	0	221	0	0	0	0	0	0	0	0	0	0	23	0	0	0	0	354	37	58	36	0	0	0	0
1982	23	85	0	0	0	0	0	0	0	0	0	340	235	489	0	0	0	58	0	0	0	0	0	0	0	0	0	0	0	0	0	0	291	37	140	85	0	0	0	0
1983	0	24	0	0	0	12	0	0	0	0	36	391	642	93	0	0	0	291	0	0	0	0	0	0	0	0	0	35	0	0	0	0	116	160	207	60	0	0	0	0
1984	0	0	0	0	0	0	0	0	0	0	85	478	165	165	0	0	0	0	0	0	0	0	0	0	0	0	0	12	0	0	0	0	403	340	140	85	0	0	0	0
1985	0	0	0	0	0	0	0	0	0	0	72	160	0	165	0	0	0	0	0	0	0	0	0	0	0	0	0	0	0	0	0	25	70	0	93	36	0	0	0	47
1986	0	0	0	0	0	37	0	0	0	0	0	234	23	193	0	0	0	0	0	0	0	0	0	0	0	0	0	0	0	0	0	25	193	0	70	60	0	0	0	193
1987	0	0	0	0	0	0	0	0	0	0	258	74	0	470	0	0	0	0	0	0	36	0	0	0	0	0	0	0	0	0	0	0	47	12	47	121	35	0	0	207
1988	12	12	0	0	0	0	0	0	0	0	0	0	47	23	0	0	207	0	0	0	0	0	0	0	0	0	0	0	0	0	0	0	0	0	140	48	12	0	0	0
1989	12	24	12	0	0	135	0	0	0	0	0	37	47	47	0	0	70	0	0	0	0	0	0	0	305	0	0	0	0	0	0	0	0	0	0	109	0	0	0	0
1990	470	0	0	0	0	37	0	0	0	0	0	537	0	140	0	0	0	0	0	0	0	0	0	0	128	0	0	0	0	0	0	37	0	37	0	24	0	0	0	0
1991	221	0	0	0	0	0	60	0	0	0	0	0	207	249	0	0	23	0	12	0	0	0	0	0	249	0	0	0	0	0	35	0	0	0	0	36	0	0	0	0
1992	165	0	0	0	0	0	0	0	0	0	133	443	207	165	0	0	70	0	0	0	0	0	0	0	12	0	0	0	0	0	0	12	0	0	0	0	0	0	0	70
1993	128	0	0	0	0	0	0	0	0	0	200	25	0	221	0	0	0	0	0	0	0	0	48	0	70	0	0	0	0	0	0	0	0	0	0	24	0	0	0	105
1994	277	0	0	0	0	0	0	0	0	12	0	0	0	0	0	0	0	0	0	0	0	0	12	0	0	0	0	0	0	0	0	0	0	0	0	48	0	0	12	277
1995	12	0	0	0	0	0	0	0	0	0	0	426	0	0	0	0	0	0	0	0	0	0	0	0	23	0	0	0	0	0	0	0	0	0	0	0	0	0	12	337
1996	321	0	0	0	0	0	0	0	0	0	72	478	507	0	0	111	0	35	0	0	0	0	0	0	35	0	0	0	0	0	0	0	0	0	58	0	0	0	0	337
1997	116	0	47	0	0	0	0	0	12	0	316	234	451	0	133	175	0	0	0	0	0	0	12	0	0	0	0	0	0	0	0	0	23	0	0	0	0	0	0	621
1998	0	0	35	0	0	0	0	0	93	0	565	409	58	12	0	0	12	81	0	0	0	0	0	0	12	12	0	0	0	0	0	0	0	0	0	0	0	0	0	140
1999	0	24	58	0	0	0	0	0	0	0	507	938	193	140	0	0	0	0	0	0	0	0	0	12	12	0	0	0	0	0	0	0	0	0	0	0	0	0	145	128
[truncated: 2,321 more rows]

## Sheet: Quarterly Activity
	SAL SHAM		SAL PROC		MEL		FLU		KETO
	Mean	SD	Mean	SD	Mean	SD	Mean	SD	Mean	SD
Q1	46064.3	29358.7	44926.4	18542.1	41423.6	18378.6	44167.3	21578.8	51609.7	21801.6
Q2	37646.1	14275.3	37370.3	30081	36968.8	28065.1	47534.6	16918.7	36377.9	27651.7
Q3	38180.1	19236.5	42585	19135.8	35667.2	17708.3	40764.8	16767.3	34862.7	13459
Q4	33060	18604.9	32380	19051.4	29461.5	14988.5	39522.7	18247.4	39395	14335.5
Q1	42000.9	12557.5	38808.7	15811.3	43583.6	10336	50137.3	8315.78	50376.1	7648.48
Q2	35800.1	16145.5	21606.2	7456.85	19845.1	11520.1	36258	19040	31548.9	12226.6
Q3	33235.3	10277.8	20519	10300	20099.6	4965.7	35549.8	13833.9	30855.1	5551.12
Q4	17363	11874.2	14507.7	7800.13	16452.1	7764.17	23396.5	10487.1	24017	10826.8
Q1	42483.6	20772.6	27677.2	12292.1	28990.4	7775.4	56971	9423.65	50122	20963.6
Q2	35518	17630.1	12125.2	7744.7	20445.3	11221.1	40107.2	19790.6	39979.6	18888.9
Q3	39711.7	13879.7	17670.8	6347.26	30367	17190.7	43660	14259.8	41417.6	12432.6
Q4	24409.5	15971.7	9609.75	6487.17	10476	5830.03	23277.2	11829.5	22720.6	14427.5

## Sheet: Cortisol
Time (h)	SAL SHAM		SAL PROC		MEL		FLU		KETO
	Mean	SD	Mean	SD	Mean	SD	Mean	SD	Mean	SD
0	9.25431	2.49862	9.96989	6.06827	7.50447	3.6966	9.90173	3.50412	7.5007	3.96113
0.25	9.53957	5.3462	8.73273	4.44807	8.44452	5.33077	7.10119	4.45671	7.30105	6.28577
0.5	8.30803	4.61973	6.33825	3.33642	7.161	5.11944	6.93122	4.97645	5.46705	2.85278
1	6.30195	3.16672	5.15301	2.82438	4.06606	2.11617	4.14279	2.30517	4.8144	1.19997
1.5	7.33027	2.49397	5.62759	3.83266	3.66172	1.81671	3.69088	1.66882	3.5664	1.80623
2	6.23446	2.27015	18.993	5.03925	13.0762	8.97891	7.46942	2.08609	9.73822	4.22951
4	7.31437	2.12345	11.969	8.25846	6.46812	4.77076	6.2149	3.16514	8.9285	6.09723
6	8.10575	2.94892	11.3936	5.21466	11.4318	8.31562	3.13723	1.59247	7.36848	4.77589
8	8.94537	2.19224	12.7262	12.6804	4.70244	2.62855	5.68524	1.09328	10.9042	9.18799
12	6.20787	3.35696	13.7614	4.79579	10.4022	4.53896	4.485	2.63223	8.1645	4.88219
24	7.49499	2.08313	8.37717	4.7653	6.84994	2.89845	4.22042	0.840776	8.84912	3.51033
36	7.33476	5.07919	7.45902	5.41837	6.75731	3.84273	4.89866	3.21773	8.16141	1.74824
48	4.11505	1.2423	6.32868	0.742011	5.54826	0	4.41129	2.40698	3.82333	1.83208

## Sheet: PGE2
Time (h)	SAL SHAM		SAL PROC		MEL		FLU		KETO
	Mean	SD	Mean	SD	Mean	SD	Mean	SD	Mean	SD
0	725	248.902	893.5	38.8909	501.5	178.804	448	433.387	709.8	286.618
1.69	820.75	429.501	1525	902.268	731.6	478.877	640	573.828	908.5	658.368
3.69	1246.75	750.701	1765	132.936	273.2	98.5429	235.333	56.3057	355.2	302.433
5.69	1310.25	577.613	1276	1354.82	239.333	41.307	188.75	50.7042	319.8	298.053
7.69	1332.33	503.919	1111.5	1205.62	248.25	81.369	242	130.289	304.4	234.902
11.69	761.5	937.57	1592	1970	588.8	703.441	230.5	91.617	280	219.628
23.69	704	256.677	1709	1938.89	321.667	116.466	202.25	102.011	547.75	414.722
35.69	431.333	166.929	994	1018.23	1159.33	1413.93	281	150.293	1646	1429.76
47.69	395	0	2684	4137.03	1165.33	1401.55	242.5	135.436	1239.8	911.699
